# Supplementary material for: An integrated model system to gain mechanistic insights into biofilm-associated antimicrobial resistance in Pseudomonas aeruginosa MPAO1
Source: NPJ Biofilms Microbiomes. 2020 Oct 30;6:46. doi: 10.1038/s41522-020-00154-8 (PMC7603352; doi:10.1038/s41522-020-00154-8)
Supplement: Supplementary file 4 — Dataset 3 [file 41522_2020_154_MOESM4_ESM.xlsx]

## Sheet: Core_CDS_MPAO1_PAO1
							Comparative genomics with PAO1, Best blast hit						TnSeq data remapping on MPAO1				Protein information & properties																									EggNOG functional annotation
locus_tag	start	end	length (bp)	gene name	product	prophage region	core?	unique?	best_hit protein	best_hit nucleotide	protein_missing_in_MPAO1_P1	proteomics evidence	essential?	essential_in #samples	all essential?	general essential?	phobius signal peptide	phobius signal peptide start	phobius signal peptide end	phobius TM domains	final class	Psortb localization	LipoP feature	SignalP	TMHMM	CDD	Coils	Gene3D	Hamap	MobiDBLite	PANTHER	Pfam	PIRSF	PRINTS	ProDom	ProSitePatterns	ProSiteProfiles	SFLD	SMART	SUPERFAMILY	TIGRFAM	predicted gene_name	GO_terms	KEGG_KOs	BiGG_reactions	COG_cat	eggNOG_annot
MPAO1_00005	1	1545	1545	dnaA	chromosomal replication initiator protein DnaA		TRUE		PA0001	PA0001			TRUE	16	1	1						Cytoplasmic	CYT			cd06571,cd00009		G3DSA:3.30.300.180,G3DSA:1.10.8.60,G3DSA:3.40.50.300,G3DSA:1.10.1750.10	MF_00377		PTHR30050,PTHR30050:SF2	PF08299,PF00308,PF11638		PR00051,PR00051,PR00051,PR00051,PR00051		PS01008			SM00760,SM00382	SSF52540,SSF48295	TIGR00362	DNAA	GO:0000166,GO:0001882,GO:0001883,GO:0003674,GO:0003676,GO:0003677,GO:0003688,GO:0003824,GO:0005488,GO:0005524,GO:0005575,GO:0005618,GO:0005622,GO:0005623,GO:0005737,GO:0005886,GO:0006139,GO:0006152,GO:0006163,GO:0006164,GO:0006172,GO:0006195,GO:0006200,GO:0006259,GO:0006260,GO:0006261,GO:0006270,GO:0006275,GO:0006461,GO:0006725,GO:0006753,GO:0006793,GO:0006796,GO:0006807,GO:0008150,GO:0008152,GO:…	K02313		L	it binds specifically double-stranded DNA at a 9 bp consensus (dnaA box) 5'-TTATC CA A CA A-3'. DnaA binds to ATP and to acidic phospholipids ()
MPAO1_00010	1574	2677	1104		DNA polymerase III subunit beta		TRUE		PA0002	PA0002		expressed	TRUE	13	1							Cytoplasmic	CYT			cd00140		G3DSA:3.10.150.10,G3DSA:3.10.150.10,G3DSA:3.10.150.10			PTHR30478	PF00712,PF02768,PF02767	PIRSF000804						SM00480	SSF55979,SSF55979,SSF55979	TIGR00663	DNAN	GO:0003674,GO:0003824,GO:0003887,GO:0005575,GO:0005576,GO:0005618,GO:0005622,GO:0005623,GO:0005737,GO:0005829,GO:0006139,GO:0006259,GO:0006260,GO:0006261,GO:0006271,GO:0006725,GO:0006807,GO:0006950,GO:0006974,GO:0008150,GO:0008152,GO:0009058,GO:0009059,GO:0009360,GO:0009987,GO:0016740,GO:0016772,GO:0016779,GO:0022616,GO:0030312,GO:0032991,GO:0033554,GO:0034061,GO:0034641,GO:0034645,GO:0042575,GO:…	K02338		L	DNA polymerase III is a complex, multichain enzyme responsible for most of the replicative synthesis in bacteria. This DNA polymerase also exhibits 3' to 5' exonuclease activity. The beta chain is required for initiation of replication once it is clamped onto DNA, it slides freely (bidirectional and ATP- independent) along duplex DNA ()
MPAO1_00015	2687	3796	1110	recF	DNA replication/repair protein RecF		TRUE		PA0003	PA0003												Cytoplasmic	CYT					G3DSA:3.40.50.300,G3DSA:3.40.50.300,G3DSA:1.20.1050.90	MF_00365		PTHR32182:SF0,PTHR32182	PF02463				PS00618,PS00617				SSF52540,SSF52540	TIGR00611	RECF	GO:0000731,GO:0003674,GO:0003676,GO:0003677,GO:0003697,GO:0005488,GO:0005575,GO:0005622,GO:0005623,GO:0005737,GO:0005829,GO:0005886,GO:0006139,GO:0006259,GO:0006260,GO:0006281,GO:0006310,GO:0006725,GO:0006807,GO:0006950,GO:0006974,GO:0008150,GO:0008152,GO:0009058,GO:0009059,GO:0009314,GO:0009411,GO:0009416,GO:0009628,GO:0009987,GO:0016020,GO:0018130,GO:0019438,GO:0033554,GO:0034641,GO:0034645,GO:…	K03629		L	it is required for DNA replication and normal SOS inducibility. RecF binds preferentially to single-stranded, linear DNA. It also seems to bind ATP ()
MPAO1_00020	3793	6213	2421		DNA gyrase subunit B		TRUE		PA0004	PA0004		expressed	TRUE	12	1	1						Cytoplasmic	CYT			cd03366,cd00822,cd00075		G3DSA:3.40.50.670,G3DSA:3.30.230.10,G3DSA:3.10.20.690,G3DSA:3.40.50.670,G3DSA:3.30.565.10	MF_01898		PTHR10169:SF20,PTHR10169	PF02518,PF00204,PF01751,PF00986		PR01159,PR01159,PR01159,PR01159,PR01159,PR01159,PR01159,PR01159,PR01159,PR01159,PR01159,PR00418,PR00418,PR00418,PR00418,PR00418,PR00418,PR00418,PR00418,PR00418		PS00177	PS50880		SM00433,SM00387	SSF55874,SSF54211,SSF56719,SSF56719	TIGR01059	GYRB	GO:0000166,GO:0001882,GO:0001883,GO:0003674,GO:0003824,GO:0003916,GO:0003918,GO:0005488,GO:0005524,GO:0005575,GO:0005622,GO:0005623,GO:0005737,GO:0006139,GO:0006152,GO:0006163,GO:0006195,GO:0006200,GO:0006259,GO:0006260,GO:0006261,GO:0006265,GO:0006351,GO:0006725,GO:0006753,GO:0006793,GO:0006796,GO:0006807,GO:0007059,GO:0008094,GO:0008150,GO:0008152,GO:0009056,GO:0009058,GO:0009059,GO:0009116,GO:…	K02470		L	DNA gyrase negatively supercoils closed circular double- stranded DNA in an ATP-dependent manner and also catalyzes the interconversion of other topological isomers of double-stranded DNA rings, including catenanes and knotted rings ()
MPAO1_00025	6536	7309	774		1-acyl-sn-glycerol-3-phosphate acyltransferase		TRUE		PA0005	PA0005										2	transmembrane	CytoplasmicMembrane	TMH		1	cd07989					PTHR10434	PF01553							SM00563	SSF69593		HDTS	GO:0006629,GO:0008150,GO:0008152,GO:0009372,GO:0009987,GO:0042592,GO:0044237,GO:0044238,GO:0044255,GO:0044710,GO:0044764,GO:0048872,GO:0048874,GO:0051704,GO:0065007,GO:0065008,GO:0071704	K00655		I	Phospholipid glycerol acyltransferase
MPAO1_00030	7321	7857	537		D-glycero-beta-D-manno-heptose 1,7-bisphosphate 7-phosphatase		TRUE		PA0006	PA0006		expressed	TRUE	16	1	1						Cytoplasmic	CYT			cd07503		G3DSA:3.40.50.1000			PTHR42891	PF13242	PIRSF004682							SSF56784	TIGR01662,TIGR01656	GMHB	GO:0000287,GO:0003674,GO:0003824,GO:0005488,GO:0005575,GO:0005622,GO:0005623,GO:0005737,GO:0006793,GO:0006796,GO:0008150,GO:0008152,GO:0008270,GO:0009987,GO:0016311,GO:0016787,GO:0016788,GO:0016791,GO:0034200,GO:0042578,GO:0043167,GO:0043169,GO:0044237,GO:0044424,GO:0044464,GO:0046872,GO:0046914	K03273	HISTP	E	d,d-heptose 1,7-bisphosphate phosphatase
MPAO1_00035	8189	9895	1707		hypothetical protein		TRUE		PA0007	PA0007		expressed					yes	1	26		secreted	Unknown	SpI	Y							PTHR30600:SF8,PTHR30600						PS51007,PS51007			SSF46626,SSF46626,SSF46626
MPAO1_00040	9952	12006	2055		glycine--tRNA ligase subunit beta		TRUE		PA0008	PA0008		expressed	TRUE	13	1	1						Cytoplasmic	CYT						MF_00255		PTHR30075	PF05746,PF02092		PR01045,PR01045,PR01045,PR01045,PR01045			PS50861		SM00836	SSF109604	TIGR00211	GLYS	GO:0003674,GO:0003824,GO:0004812,GO:0004820,GO:0005488,GO:0005515,GO:0005575,GO:0005622,GO:0005623,GO:0005737,GO:0005829,GO:0006082,GO:0006139,GO:0006399,GO:0006412,GO:0006418,GO:0006426,GO:0006520,GO:0006725,GO:0006807,GO:0008150,GO:0008152,GO:0009058,GO:0009059,GO:0009987,GO:0010467,GO:0016070,GO:0016874,GO:0016875,GO:0016876,GO:0019538,GO:0019752,GO:0034641,GO:0034645,GO:0034660,GO:0043038,GO:…	K01879,K14164		J	Glycyl-tRNA synthetase beta subunit
MPAO1_00045	12006	12953	948	glyQ	glycine--tRNA ligase subunit alpha		TRUE		PA0009	PA0009		expressed	TRUE	15	1	1						Cytoplasmic	CYT			cd00733		G3DSA:1.20.58.180,G3DSA:3.30.930.10	MF_00254		PTHR44629	PF02091		PR01044,PR01044,PR01044,PR01044,PR01044,PR01044			PS50861			SSF55681	TIGR00388	GLYQ	GO:0005575,GO:0005622,GO:0005623,GO:0005737,GO:0044424,GO:0044464	K01878		J	glycyl-tRNA synthetase, alpha subunit
MPAO1_00050	13058	13609	552	tag	DNA-3-methyladenine glycosylase I		TRUE		PA0010	PA0010										1	transmembrane	Cytoplasmic	CYT					G3DSA:1.10.340.30			PTHR30037,PTHR30037:SF4	PF03352								SSF48150	TIGR00624	TAG	GO:0003674,GO:0003824,GO:0003905,GO:0006139,GO:0006259,GO:0006281,GO:0006725,GO:0006807,GO:0006950,GO:0006974,GO:0008150,GO:0008152,GO:0008725,GO:0009987,GO:0016787,GO:0016798,GO:0016799,GO:0019104,GO:0033554,GO:0034641,GO:0043170,GO:0043733,GO:0044237,GO:0044238,GO:0044260,GO:0044699,GO:0044763,GO:0046483,GO:0050896,GO:0051716,GO:0071704,GO:0090304,GO:1901360	K01246		L	Dna-3-methyladenine glycosylase i
MPAO1_00055	13753	14640	888		lysophospholipid acyltransferase		TRUE		PA0011	PA0011		expressed					yes	1	26		secreted	CytoplasmicMembrane	CYT			cd07984					PTHR30606,PTHR30606:SF2	PF03279	PIRSF026649									HTRB		K02517,K12974		M	Lipid A Biosynthesis
MPAO1_00060	14725	14991	267		PilZ domain-containing protein		TRUE		PA0012	PA0012												Unknown	CYT					G3DSA:2.40.10.220				PF07238								SSF141371						S	type IV pilus assembly pilz
MPAO1_00065	15138	15791	654		7-cyano-7-deazaguanine/7-aminomethyl-7- deazaguanine transporter		TRUE		PA0013	PA0013										6	transmembrane	CytoplasmicMembrane	TMH		6				MF_02088		PTHR34300:SF1,PTHR34300	PF02592									TIGR00697	YHHQ	GO:0005575,GO:0005623,GO:0005886,GO:0016020,GO:0044464,GO:0071944	K09125		S	membrAne
MPAO1_00070	15853	16125	273		hypothetical protein		TRUE		PA0014	PA0014												Unknown	CYT				1
MPAO1_00075	16418	16735	318		tetratricopeptide repeat protein		TRUE		PA0015	PA0015												Unknown	CYT					G3DSA:1.25.40.10				PF13428					PS50293,PS50005,PS50005		SM00028,SM00028	SSF48452						S	tpr repeat-containing protein
MPAO1_00080	16884	18257	1374	trkA	Trk system potassium transporter TrkA		TRUE		PA0016	PA0016		expressed					yes	1	16		secreted	CytoplasmicMembrane	CYT					G3DSA:3.40.50.720,G3DSA:3.30.70.1450,G3DSA:3.40.50.720,G3DSA:3.30.70.1450			PTHR43833:SF5,PTHR43833:SF5,PTHR43833,PTHR43833	PF02080,PF02080,PF02254,PF02254		PR00335,PR00335,PR00335,PR00335,PR00335			PS51202,PS51202,PS51201,PS51201			SSF116726,SSF51735,SSF51735,SSF116726		TRKA	GO:0003674,GO:0005215,GO:0005575,GO:0005623,GO:0005886,GO:0006810,GO:0006811,GO:0006812,GO:0006813,GO:0008150,GO:0008324,GO:0009987,GO:0015075,GO:0015077,GO:0015079,GO:0015672,GO:0016020,GO:0022857,GO:0022890,GO:0022891,GO:0022892,GO:0030001,GO:0034220,GO:0044464,GO:0044699,GO:0044763,GO:0044765,GO:0046873,GO:0051179,GO:0051234,GO:0055085,GO:0071804,GO:0071805,GO:0071944	K03499	Kt2pp	P	potassium transporter peripheral membrane
MPAO1_00085	18285	19589	1305		ribosomal RNA small subunit methyltransferase B		TRUE		PA0017	PA0017							yes	1	24		secreted	Cytoplasmic	SpI			cd02440		G3DSA:1.10.940.10,G3DSA:3.30.70.1170,G3DSA:1.10.287.730,G3DSA:3.40.50.150			PTHR22807,PTHR22807:SF53	PF01029,PF01189		PR02008,PR02008,PR02008,PR02008,PR02008		PS01153	PS51686			SSF53335,SSF48013	TIGR00563	RSMB	GO:0000154,GO:0001510,GO:0003674,GO:0003824,GO:0005575,GO:0005622,GO:0005623,GO:0005737,GO:0006139,GO:0006364,GO:0006396,GO:0006725,GO:0006807,GO:0008150,GO:0008152,GO:0008168,GO:0008169,GO:0008173,GO:0008649,GO:0008757,GO:0009383,GO:0009451,GO:0009987,GO:0010467,GO:0016070,GO:0016072,GO:0016434,GO:0016740,GO:0016741,GO:0022613,GO:0031167,GO:0032259,GO:0034470,GO:0034641,GO:0034660,GO:0042254,GO:…	K03500		J	Specifically methylates the cytosine at position 967 (m5C967) of 16S rRNA ()
MPAO1_00090	19586	20530	945		methionyl-tRNA formyltransferase		TRUE		PA0018	PA0018		expressed	TRUE	12	1	1						Cytoplasmic	CYT			cd08646,cd08704		G3DSA:3.40.50.170,G3DSA:3.10.25.10	MF_00182		PTHR11138,PTHR11138:SF4	PF00551,PF02911				PS00373				SSF50486,SSF53328	TIGR00460	FMT	GO:0003674,GO:0003824,GO:0004479,GO:0006082,GO:0006139,GO:0006396,GO:0006399,GO:0006400,GO:0006412,GO:0006413,GO:0006418,GO:0006431,GO:0006464,GO:0006520,GO:0006725,GO:0006807,GO:0008033,GO:0008150,GO:0008152,GO:0009058,GO:0009059,GO:0009451,GO:0009987,GO:0010467,GO:0016070,GO:0016740,GO:0016741,GO:0016742,GO:0019538,GO:0019752,GO:0019988,GO:0034470,GO:0034641,GO:0034645,GO:0034660,GO:0036211,GO:…	K00604		J	Modifies the free amino group of the aminoacyl moiety of methionyl-tRNA(fMet). The formyl group appears to play a dual role in the initiator identity of N-formylmethionyl-tRNA by (I) promoting its recognition by IF2 and (II) impairing its binding to EFTu-GTP ()
MPAO1_00095	20585	21091	507		peptide deformylase		TRUE		PA0019	PA0019		expressed	TRUE	13	1							Cytoplasmic	CYT			cd00487		G3DSA:3.90.45.10	MF_00163		PTHR10458:SF10,PTHR10458	PF01327	PIRSF004749	PR01576,PR01576,PR01576,PR01576						SSF56420	TIGR00079	DEF	GO:0003674,GO:0003824,GO:0005488,GO:0005506,GO:0006464,GO:0008150,GO:0008152,GO:0008198,GO:0008270,GO:0008463,GO:0009987,GO:0016787,GO:0016810,GO:0016811,GO:0019538,GO:0031365,GO:0036211,GO:0042586,GO:0043167,GO:0043169,GO:0043170,GO:0043412,GO:0043686,GO:0044237,GO:0044238,GO:0044260,GO:0044267,GO:0046872,GO:0046914,GO:0071704	K01462		J	Removes the formyl group from the N-terminal Met of newly synthesized proteins. Requires at least a dipeptide for an efficient rate of reaction. N-terminal L-methionine is a prerequisite for activity but the enzyme has broad specificity at other positions ()
MPAO1_00100	21230	22255	1026		LysM peptidoglycan-binding domain-containing protein		TRUE		PA0020	PA0020		expressed					yes	1	19		secreted	Unknown	SpI	Y		cd00118		G3DSA:3.10.350.10			PTHR34700,PTHR34700:SF4	PF01476					PS51782		SM00257	SSF54106						S	LysM domain-containing protein
MPAO1_00105	22390	23478	1089	dprA	DNA-protecting protein DprA		TRUE		PA0021	PA0021												Unknown	CYT					G3DSA:3.40.50.450			PTHR43022	PF02481								SSF102405	TIGR00732	SMF		K04096		L	DNA protecting protein DprA
MPAO1_00110	23519	24076	558		threonylcarbamoyl-AMP synthase		TRUE		PA0022	PA0022			TRUE	15	1	1						Cytoplasmic	CYT					G3DSA:3.90.870.10	MF_01852		PTHR17490:SF8,PTHR17490	PF01300					PS51163			SSF55821		RIMN	GO:0000049,GO:0000166,GO:0001882,GO:0001883,GO:0003674,GO:0003676,GO:0003723,GO:0003725,GO:0005488,GO:0005524,GO:0005575,GO:0005622,GO:0005623,GO:0005737,GO:0006139,GO:0006396,GO:0006399,GO:0006400,GO:0006725,GO:0006807,GO:0008033,GO:0008150,GO:0008152,GO:0009116,GO:0009119,GO:0009451,GO:0009987,GO:0010467,GO:0016070,GO:0017076,GO:0030554,GO:0032549,GO:0032550,GO:0032553,GO:0032555,GO:0032559,GO:…	K07566		J	Required for the formation of a threonylcarbamoyl group on adenosine at position 37 (t(6)A37) in tRNAs that read codons beginning with adenine ()
MPAO1_00115	24086	25063	978		quinone oxidoreductase		TRUE		PA0023	PA0023		expressed										Cytoplasmic	CYT			cd05286		G3DSA:3.90.180.10,G3DSA:3.90.180.10,G3DSA:3.40.50.720			PTHR42975	PF00107,PF08240				PS01162			SM00829	SSF51735,SSF50129		QOR	GO:0003674,GO:0003824,GO:0003960,GO:0005575,GO:0005622,GO:0005623,GO:0005737,GO:0008150,GO:0008152,GO:0016491,GO:0016651,GO:0016655,GO:0044424,GO:0044464,GO:0044710,GO:0055114	K00344	NADPHQR2	C	alcohol dehydrogenase
MPAO1_00120	25254	26171	918		coproporphyrinogen III oxidase		TRUE		PA0024	PA0024		expressed	TRUE	15	1	1						Cytoplasmic	CYT					G3DSA:3.40.1500.10	MF_00333		PTHR10755:SF0,PTHR10755	PF01218	PIRSF000166	PR00073,PR00073,PR00073,PR00073,PR00073,PR00073,PR00073		PS01021				SSF102886		HEMF	GO:0003674,GO:0003824,GO:0004109,GO:0005488,GO:0005515,GO:0005575,GO:0005622,GO:0005623,GO:0005737,GO:0006082,GO:0006520,GO:0006536,GO:0006725,GO:0006778,GO:0006779,GO:0006782,GO:0006783,GO:0006807,GO:0008150,GO:0008152,GO:0009058,GO:0009064,GO:0009987,GO:0016491,GO:0016627,GO:0016634,GO:0018130,GO:0019353,GO:0019438,GO:0019752,GO:0030145,GO:0033013,GO:0033014,GO:0033526,GO:0034641,GO:0042168,GO:…	K00228	CPPPGO	H	Key enzyme in heme biosynthesis. Catalyzes the oxidative decarboxylation of propionic acid side chains of rings A and B of coproporphyrinogen III ()
MPAO1_00125	26229	27053	825		shikimate dehydrogenase		TRUE		PA0025	PA0025		expressed	TRUE	4	1							Cytoplasmic	CYT			cd01065		G3DSA:3.40.50.720,G3DSA:3.40.50.10860,G3DSA:3.40.50.10860	MF_00222		PTHR21089:SF1,PTHR21089	PF08501,PF01488								SSF53223,SSF51735	TIGR00507	AROE		K00014,K13832	SHK3Dr	E	shikimate dehydrogenase
MPAO1_00130	27164	28150	987		phospholipase C		TRUE		PA0026	PA0026		expressed					yes	1	22		secreted	Unknown	SpI	Y		cd11009		G3DSA:1.10.575.10												SSF48537
MPAO1_00135	28131	29417	1287		peptidylprolyl isomerase		TRUE		PA0027	PA0027							yes	1	30		secreted	Unknown	SpI					G3DSA:3.10.50.40,G3DSA:1.10.4030.30,G3DSA:1.10.4030.30			PTHR10657:SF24,PTHR10657	PF13145					PS50198			SSF54534						O	Inherit from COG: peptidyl-prolyl cis-trans isomerase
MPAO1_00140	29414	30016	603		hypothetical protein		TRUE		PA0028	PA0028							yes	1	44		membrane-anchored	Unknown	SpII	Y	1		1			mobidb-lite							PS51257
MPAO1_00145	30020	31573	1554		SulP family inorganic anion transporter		TRUE		PA0029	PA0029							yes	1	17	11	transmembrane	CytoplasmicMembrane	TMH		11	cd07042		G3DSA:3.30.750.24			PTHR11814:SF179,PTHR11814:SF179,PTHR11814,PTHR11814	PF13466,PF00916					PS50801			SSF52091		YBAR		K03321	CHOLSabc	P	Sulfate transporter
MPAO1_00150	31578	32501	924	choX	choline ABC transporter substrate-binding protein		TRUE		PA0030	PA0030							yes	1	22		secreted	Unknown	SpI	Y		cd13640		G3DSA:3.40.190.10,G3DSA:3.40.190.10,G3DSA:3.40.190.100			PTHR30177,PTHR30177:SF4	PF04069								SSF53850	TIGR03414			K02002	CHOLSabc	E	ABC transporter substrate-binding protein
MPAO1_00155	32518	34029	1512	betC	choline-sulfatase		TRUE		PA0031	PA0031												Cytoplasmic	CYT			cd16032		G3DSA:3.40.720.10			PTHR10342,PTHR10342:SF261	PF00884,PF12411				PS00149				SSF53649,SSF53649	TIGR03417	BETC	GO:0003674,GO:0003824,GO:0006790,GO:0008150,GO:0008152,GO:0008484,GO:0009987,GO:0016787,GO:0016788,GO:0030104,GO:0042592,GO:0044237,GO:0047753,GO:0048878,GO:0065007,GO:0065008	K01130,K01133	CHOLSH	P	choline-sulfatase (EC 3.1.6.6)
MPAO1_00160	34142	35056	915		LysR family transcriptional regulator		TRUE		PA0032	PA0032												Cytoplasmic	CYT			cd08432		G3DSA:3.40.190.10,G3DSA:3.40.190.10,G3DSA:1.10.10.10,G3DSA:3.40.190.10			PTHR30537:SF56,PTHR30537	PF00126,PF03466		PR00039,PR00039,PR00039			PS50931			SSF53850,SSF46785	TIGR03418					K	LysR family transcriptional regulator
MPAO1_00165	35067	35444	378		DOPA 4,5-dioxygenase		TRUE		PA0032a	PA0032a												Cytoplasmic	CYT					G3DSA:3.30.70.1240			PTHR36423	PF08883	PIRSF028139							SSF143410		DOPA		K10253		Q	dopa 4,5-dioxygenase
MPAO1_00170	35423	35788	366		Hpt domain-containing protein		TRUE		PA0033	PA0033												Unknown	CYT			cd00088	1	G3DSA:1.20.120.160				PF01627					PS50894			SSF47226						T	Histidine kinase
MPAO1_00175	35796	36419	624		DNA-binding response regulator		TRUE		PA0034	PA0034												Cytoplasmic	CYT			cd06170,cd00156		G3DSA:3.40.50.12740			PTHR44688	PF00072,PF00196		PR00038,PR00038,PR00038		PS00622	PS50043,PS50110		SM00421,SM00448	SSF46894,SSF52172						K	Transcriptional regulator
MPAO1_00180	36605	37411	807		tryptophan synthase subunit alpha		TRUE		PA0035	PA0035		expressed	TRUE	4	1							Cytoplasmic	CYT			cd04724		G3DSA:3.20.20.70	MF_00131		PTHR43406,PTHR43406:SF1	PF00290				PS00167				SSF51366	TIGR00262	TRPA	GO:0000162,GO:0003674,GO:0003824,GO:0004834,GO:0005575,GO:0005622,GO:0005623,GO:0005737,GO:0006082,GO:0006520,GO:0006568,GO:0006576,GO:0006586,GO:0006725,GO:0006807,GO:0008150,GO:0008152,GO:0008652,GO:0009058,GO:0009072,GO:0009073,GO:0009308,GO:0009309,GO:0009987,GO:0016053,GO:0016829,GO:0016835,GO:0016836,GO:0018130,GO:0019438,GO:0019752,GO:0034641,GO:0042401,GO:0042430,GO:0042435,GO:0043436,GO:…	K01695	TRPS1,TRPS2,TRPS3	E	The alpha subunit is responsible for the aldol cleavage of indoleglycerol phosphate to indole and glyceraldehyde 3- phosphate ()
MPAO1_00185	37408	38616	1209	trpB	tryptophan synthase subunit beta		TRUE		PA0036	PA0036		expressed	TRUE	4	1							Cytoplasmic	CYT			cd06446		G3DSA:3.40.50.1100,G3DSA:3.40.50.1100,G3DSA:3.40.50.1100,G3DSA:3.40.50.1100	MF_00133		PTHR42882	PF00291	PIRSF001413			PS00168				SSF53686	TIGR00263	TRPB		K01696,K01817	TRPS1,TRPS2	E	The beta subunit is responsible for the synthesis of L- tryptophan from indole and L-serine ()
MPAO1_00190	38720	39607	888		transcriptional regulator		TRUE		PA0037	PA0037												Cytoplasmic	CYT			cd08482	1	G3DSA:3.40.190.10,G3DSA:3.40.190.10,G3DSA:3.40.190.10,G3DSA:1.10.10.10			PTHR30537:SF53,PTHR30537	PF03466,PF00126		PR00039,PR00039,PR00039			PS50931			SSF53850,SSF46785		TRPI	GO:0000162,GO:0001071,GO:0003674,GO:0003700,GO:0006082,GO:0006355,GO:0006520,GO:0006568,GO:0006576,GO:0006586,GO:0006725,GO:0006807,GO:0008150,GO:0008152,GO:0008652,GO:0009058,GO:0009072,GO:0009073,GO:0009308,GO:0009309,GO:0009889,GO:0009987,GO:0010468,GO:0010556,GO:0016053,GO:0018130,GO:0019219,GO:0019222,GO:0019438,GO:0019752,GO:0031323,GO:0031326,GO:0034641,GO:0042401,GO:0042430,GO:0042435,GO:…			K	transcriptional regulator
MPAO1_00195	39708	39923	216		dodecin flavoprotein		TRUE		PA0038	PA0038		expressed										Unknown	CYT					G3DSA:3.30.1660.10			PTHR39324	PF07311								SSF89807		BMUL_1315	GO:0005575,GO:0005576	K09165		S	Pfam:DUF1458
MPAO1_00200	40107	40334	228		DUF1161 domain-containing protein		TRUE		PA0039	PA0039		expressed					yes	1	21		secreted	Unknown	SpI	Y								PF06649			PD336997											S	Protein of unknown function (DUF1161)
MPAO1_00205	40631	42319	1689		ShlB/FhaC/HecB family hemolysin secretion/activation protein		TRUE		PA0040	PA0040	TRUE	expressed					yes	1	19		secreted	OuterMembrane	SpI	Y			1	G3DSA:2.40.160.50,G3DSA:3.10.20.310			PTHR34597:SF3,PTHR34597	PF08479,PF03865,PF17287	PIRSF029745				PS51779					HECB		K07326		U	Hemolysin activator protein
MPAO1_00210	42432	53039	10608		filamentous hemagglutinin N-terminal domain-containing protein		TRUE		PA0041	PA0041	TRUE	expressed					yes	1	26		secreted	OuterMembrane	SpI	Y	1	cd13442		G3DSA:2.160.20.10			PTHR37917,PTHR37917,PTHR37917:SF5,PTHR37917,PTHR37917:SF5,PTHR37917,PTHR37917:SF5,PTHR37917:SF5	PF04830,PF05860,PF13332,PF13332,PF13332,PF05594,PF05594,PF05594,PF05594,PF05594,PF05594,PF05594,PF05594,PF05594,PF05594,PF05594,PF05594,PF05594,PF05594,PF05594,PF05594							SM00912	SSF51126	TIGR01901,TIGR01731,TIGR01731,TIGR01731,TIGR01731,TIGR01731,TIGR01731,TIGR01731,TIGR01731,TIGR01731,TIGR01731,TIGR01731,TIGR01731,TIGR01731,TIGR01731,TIGR01731,TIGR01731,TIGR01731,TIGR01731,TIGR01731,TIGR01731,TIGR01731,TIGR01731,TIGR01731,TIGR01731,TIGR01731,TIGR01731,TIGR01731,TIGR01731,TIGR01731,TIGR01731,TIGR01731,TIGR01731,TIGR01731,TIGR01731,TIGR01731,TIGR01731,TIGR01731,TIGR01731,TIGR01731…	FHAB		K15125		U	filamentous hemagglutinin
MPAO1_00220	53639	54340	702		transposase		TRUE		PA0041a	PA0041a												Cytoplasmic	CYT					G3DSA:3.30.70.1290			PTHR34322,PTHR34322:SF1	PF01797							SM01321	SSF143422		TK90_1554		K07491		L	Transposase
MPAO1_00250	56064	56459	396		hypothetical protein		TRUE		PA0042	PA0042							yes	1	20		secreted	Unknown	SpII														PS51257
MPAO1_00260	56730	58112	1383		DUF4010 domain-containing protein		TRUE		PA0043	PA0043										14	transmembrane	CytoplasmicMembrane	CYT								PTHR39084	PF13194,PF02308														S	membrane
MPAO1_00265	58304	59677	1374		exoenzyme T		TRUE		PA0044	PA0044												Extracellular	CYT			cd00219		G3DSA:3.90.176.10,G3DSA:1.20.120.260			PTHR10339:SF30,PTHR10339	PF03545,PF03496		PR01372,PR01372,PR01372,PR01372,PR01372						SSF56399,SSF47233			GO:0005575,GO:0005576	K16635,K16636		S	exoenzyme T
MPAO1_00270	60174	60860	687		curli production assembly protein CsgG		TRUE		PA0045	PA0045		expressed					yes	1	24		secreted	Unknown	SpII	Y				G3DSA:3.40.50.10610			PTHR41164	PF03783					PS51257			SSF52964		CSGG	GO:0005575,GO:0005623,GO:0005886,GO:0016020,GO:0044464,GO:0071944			M	Curli production assembly transport component CsgG
MPAO1_00275	60891	61244	354		DUF4810 domain-containing protein		TRUE		PA0046	PA0046							yes	1	18		secreted	Unknown	SpII	Y			1					PF16068	PIRSF020555				PS51257									S	Lipoprotein
MPAO1_00280	61241	61906	666		hypothetical protein		TRUE		PA0047	PA0047							yes	1	27		secreted	Unknown	SpII					G3DSA:3.40.50.10610				PF05643					PS51257					NMB1124	GO:0005575,GO:0005623,GO:0005886,GO:0016020,GO:0044464,GO:0071944			S	(Lipo)protein
MPAO1_00285	61921	62304	384		XRE family transcriptional regulator		TRUE		PA0048	PA0048												Unknown	CYT			cd00093		G3DSA:1.10.260.40			PTHR10245,PTHR10245:SF100	PF01381					PS50943		SM00530	SSF47413						K	HTH_XRE
MPAO1_00290	62586	64247	1662		hypothetical protein		TRUE		PA0049	PA0049							yes	1	28		secreted	Unknown	SpI	Y	1															SSF53182,SSF53182,SSF53182						S	Inherit from bactNOG: secreted protein
MPAO1_00295	64857	64997	141		hypothetical protein		TRUE		PA0050	PA0050							yes	1	21		secreted	Unknown	SpI	Y
MPAO1_00300	65821	67653	1833	asnB	asparagine synthase (glutamine-hydrolyzing)		TRUE		PA0051	PA0051												Cytoplasmic	CYT			cd01991,cd00712		G3DSA:3.60.20.10			PTHR43284,PTHR43284:SF1	PF13537,PF00733	PIRSF001589				PS51278			SSF52402,SSF52402,SSF56235	TIGR01536	ASNB	GO:0002047,GO:0003674,GO:0003824,GO:0006725,GO:0006807,GO:0008150,GO:0008152,GO:0009058,GO:0009987,GO:0016999,GO:0017000,GO:0017144,GO:0018130,GO:0019438,GO:0034641,GO:0044237,GO:0044249,GO:0044271,GO:0046483,GO:0071704,GO:1901360,GO:1901362,GO:1901564,GO:1901566,GO:1901576	K00344,K01953	ASNS1	E	asparagine synthetase
MPAO1_00305	67706	68134	429		cupin domain-containing protein		TRUE		PA0052	PA0052												Unknown	CYT					G3DSA:2.60.120.10		mobidb-lite										SSF51182						S	Cupin 2 Conserved Barrel Domain Protein
MPAO1_00315	69061	69609	549		RNA 2'-phosphotransferase		TRUE		PA0054	PA0054												Unknown	CYT					G3DSA:3.20.170.30,G3DSA:1.10.10.970	MF_00299		PTHR12684	PF01885								SSF56399		KPTA	GO:0003674,GO:0003824,GO:0008150,GO:0008152,GO:0016740,GO:0016772	K07559		J	Removes the 2'-phosphate from RNA via an intermediate in which the phosphate is ADP-ribosylated by NAD followed by a presumed transesterification to release the RNA and generate ADP- ribose 1''-2''-cyclic phosphate (APPR P). May function as an ADP- ribosylase ()
MPAO1_00320	69648	70154	507		DUF1993 family protein		TRUE		PA0055	PA0055		expressed								1	transmembrane	Cytoplasmic	CYT					G3DSA:1.20.120.450			PTHR36922	PF09351								SSF109854		BMUL_2439		K09983		S	Domain of unknown function (DUF1993)
MPAO1_00325	70220	71140	921		LysR family transcriptional regulator		TRUE		PA0056	PA0056												Cytoplasmic	CYT			cd08422		G3DSA:3.40.190.10,G3DSA:3.40.190.10,G3DSA:3.40.190.10,G3DSA:1.10.10.10			PTHR30537,PTHR30537:SF35	PF03466,PF00126					PS50931			SSF46785,SSF53850		LYSR16				K	LysR family transcriptional regulator
MPAO1_00330	71248	72135	888		MBL fold metallo-hydrolase		TRUE		PA0057	PA0057							yes	1	24		secreted	Unknown	SpI	Y	1	cd07739		G3DSA:3.60.15.10			PTHR42951:SF1,PTHR42951	PF00753							SM00849	SSF56281		GLOB4				S	Beta-lactamase domain-containing protein
MPAO1_00335	72198	72902	705		DsbA family protein		TRUE		PA0058	PA0058												Unknown	CYT			cd03025		G3DSA:3.40.30.10			PTHR13887,PTHR13887:SF29	PF01323								SSF52833		Y3189		K07396		O	Protein-disulfide isomerase
MPAO1_00340	72986	73441	456		OsmC family peroxiredoxin		TRUE		PA0059	PA0059		expressed										Cytoplasmic	CYT					G3DSA:3.30.300.20			PTHR42830,PTHR42830:SF1	PF02566								SSF82784	TIGR03562	OSMC	GO:0003674,GO:0003824,GO:0004601,GO:0005575,GO:0005622,GO:0005623,GO:0005737,GO:0006950,GO:0006979,GO:0008150,GO:0008152,GO:0016209,GO:0016491,GO:0016684,GO:0044424,GO:0044464,GO:0044710,GO:0050896,GO:0055114	K04063		O	Osmotically inducible protein
MPAO1_00345	73552	73785	234		DUF1161 domain-containing protein		TRUE		PA0060	PA0060							yes	1	19		secreted	Unknown	SpI	Y								PF06649			PD336997											S	Protein of unknown function (DUF1161)
MPAO1_00350	73797	74234	438		hypothetical protein		TRUE		PA0061	PA0061							yes	1	19		secreted	Unknown	SpII	Y													PS51257
MPAO1_00355	74291	74707	417		hypothetical protein		TRUE		PA0062	PA0062							yes	1	19		secreted	Unknown	SpII														PS51257
MPAO1_00360	74799	75926	1128		aminopeptidase		TRUE		PA0063	PA0063												Unknown	CYT				1					PF10023	PIRSF029285													S	Predicted aminopeptidase (DUF2265)
MPAO1_00365	75934	76917	984		hypothetical protein		TRUE		PA0064	PA0064										8	transmembrane	CytoplasmicMembrane	CYT		8
MPAO1_00370	76950	77615	666		HAD family hydrolase		TRUE		PA0065	PA0065												Cytoplasmic	CYT			cd04302		G3DSA:1.10.150.240,G3DSA:3.40.50.1000,G3DSA:3.40.50.1000			PTHR43434,PTHR43434:SF6	PF13419						SFLDG01129		SSF56784		IDGB		K01091		S	hydrolase
MPAO1_00375	77608	78150	543		gamma carbonic anhydrase family protein		TRUE		PA0066	PA0066		expressed										Cytoplasmic	CYT			cd04645		G3DSA:2.160.10.10			PTHR13061,PTHR13061:SF0	PF00132,PF00132								SSF51161		YRDA	GO:0003674,GO:0003824,GO:0004089,GO:0005488,GO:0008150,GO:0008152,GO:0008270,GO:0016829,GO:0016835,GO:0016836,GO:0043167,GO:0043169,GO:0046872,GO:0046914			S	carbonic anhydrase
MPAO1_00380	78228	80273	2046		oligopeptidase A		TRUE		PA0067	PA0067		expressed										Cytoplasmic	CYT			cd06456		G3DSA:1.10.1370.40,G3DSA:1.10.1370.40,G3DSA:1.10.1370.40,G3DSA:1.10.1370.10,G3DSA:1.10.1370.10			PTHR11804,PTHR11804:SF8	PF01432								SSF55486		PRLC	GO:0003674,GO:0003824,GO:0005575,GO:0005622,GO:0005623,GO:0005737,GO:0006139,GO:0006259,GO:0006260,GO:0006465,GO:0006508,GO:0006518,GO:0006725,GO:0006807,GO:0008150,GO:0008152,GO:0008233,GO:0009058,GO:0009059,GO:0009987,GO:0010467,GO:0016485,GO:0016787,GO:0019538,GO:0034641,GO:0034645,GO:0043170,GO:0043603,GO:0044237,GO:0044238,GO:0044249,GO:0044260,GO:0044267,GO:0044424,GO:0044464,GO:0046483,GO:…	K01284,K01414		E	oligopeptidase A
MPAO1_00385	80270	80545	276		YheV family putative metal-binding protein		TRUE		PA0068	PA0068												Unknown	CYT							mobidb-lite,mobidb-lite		PF09526									TIGR02443			K07070		S	Nucleic-acid-binding protein containing a Zn-ribbon
MPAO1_00390	80634	81692	1059		PA0069 family radical SAM protein		TRUE		PA0069	PA0069												Cytoplasmic	CYT			cd01335		G3DSA:3.20.20.70		mobidb-lite	PTHR43432,PTHR43432:SF3	PF04055						SFLDG01084,SFLDS00029	SM00729	SSF102114						L	radical SAM domain protein
MPAO1_00395	81922	82836	915		type VI secretion-associated lipoprotein TagQ		TRUE		PA0070	PA0070		expressed					yes	1	44	2	secreted	Unknown	SpII	Y						mobidb-lite,mobidb-lite,mobidb-lite		PF13488
MPAO1_00400	82898	84610	1713		type VI secretion protein		TRUE		PA0071	PA0071		expressed					yes	1	23		secreted	Unknown	SpI	Y			2	G3DSA:3.90.1580.10			PTHR23150:SF32,PTHR23150	PF03781								SSF56436,SSF56436						S	Sulphatase-modifying factor protein
MPAO1_00405	84603	85802	1200		ABC transporter permease		TRUE		PA0072	PA0072										4	transmembrane	CytoplasmicMembrane	CYT		5						PTHR30489:SF18,PTHR30489:SF18,PTHR30489:SF18,PTHR30489,PTHR30489,PTHR30489															V	ABC transporter (permease)
MPAO1_00410	85802	86521	720		ABC transporter ATP-binding protein		TRUE		PA0073	PA0073												CytoplasmicMembrane	CYT					G3DSA:3.40.50.300			PTHR24220,PTHR24220:SF654	PF00005				PS00211	PS50893		SM00382	SSF52540		ATTE		K02003		V	ABC transporter, (ATP-binding protein)
MPAO1_00415	86518	89616	3099		VWA domain-containing protein		TRUE		PA0074	PA0074	TRUE	expressed								1	transmembrane	Periplasmic	CYT			cd00198,cd14014		G3DSA:1.10.510.10,G3DSA:3.30.200.20,G3DSA:3.40.50.410		mobidb-lite	PTHR43289:SF6,PTHR43289,PTHR43289,PTHR43289:SF6	PF00069,PF00092				PS00108,PS00107	PS50011,PS50234		SM00327,SM00220	SSF53300,SSF56112		PPKA	GO:0008150,GO:0008152,GO:0009987,GO:0019538,GO:0043170,GO:0044237,GO:0044238,GO:0044260,GO:0044267,GO:0071704	K08884,K11912,K12132		T	serine (threonine) protein kinase
MPAO1_00420	89624	90352	729		serine/threonine-protein phosphatase		TRUE		PA0075	PA0075												Unknown	CYT			cd00143		G3DSA:3.60.40.10			PTHR13832,PTHR13832:SF278	PF13672					PS51746		SM00332,SM00331	SSF81606		PPPA	GO:0003674,GO:0003824,GO:0004721,GO:0004722,GO:0006464,GO:0006470,GO:0006793,GO:0006796,GO:0008150,GO:0008152,GO:0009987,GO:0016311,GO:0016787,GO:0016788,GO:0016791,GO:0019538,GO:0036211,GO:0042578,GO:0043170,GO:0043412,GO:0044237,GO:0044238,GO:0044260,GO:0044267,GO:0071704	K01090,K11890,K11915,K20074		T	phosphatase
MPAO1_00425	90362	91042	681	tagF	type VI secretion system-associated protein TagF		TRUE		PA0076	PA0076												Unknown	CYT					G3DSA:3.40.1730.10				PF09867	PIRSF029287								TIGR03373					T	type VI secretion-associated protein, BMA_A0400 family
MPAO1_00430	91039	94569	3531	tssM	type VI secretion system membrane subunit TssM		TRUE		PA0077	PA0077		expressed								3	transmembrane	CytoplasmicMembrane	TMH		3	cd00882	1				PTHR36153:SF1,PTHR36153	PF14331,PF06744,PF06761								SSF52540	TIGR03348	ENC_07210		K11891		M	Type VI secretion protein IcmF
MPAO1_00435	94566	95915	1350		DotU family type VI secretion system protein		TRUE		PA0078	PA0078		expressed								1	transmembrane	CytoplasmicMembrane	CYT		1	cd07185		G3DSA:3.30.1330.60,G3DSA:1.25.40.590		mobidb-lite	PTHR30329,PTHR30329:SF4	PF09850,PF00691					PS51123			SSF103088	TIGR03349,TIGR03350	IMPK		K11892		N	Type IV VI secretion system protein, DotU family
MPAO1_00440	95922	97256	1335	tssK	type VI secretion system baseplate subunit TssK		TRUE		PA0079	PA0079		expressed										Cytoplasmic	CYT								PTHR35566,PTHR35566:SF1	PF05936									TIGR03353	IMPJ		K11893,K11906		S	type VI secretion protein, VC_A0114 family
MPAO1_00445	97272	97736	465	tssJ	type VI secretion system lipoprotein TssJ		TRUE		PA0080	PA0080		expressed					yes	1	18		secreted	CytoplasmicMembrane	SpII	Y				G3DSA:2.60.40.4150			PTHR37625	PF12790					PS51257				TIGR03352	VASD		K11906		S	Type VI secretion
MPAO1_00450	97781	99274	1494	tagH	type VI secretion system-associated FHA domain protein TagH		TRUE		PA0081	PA0081		expressed										Cytoplasmic	CYT			cd00060		G3DSA:2.60.200.20		mobidb-lite,mobidb-lite,mobidb-lite,mobidb-lite	PTHR16079	PF00498					PS50006		SM00240	SSF49879	TIGR03354	ENC_07290		K07169,K11894,K11913		T	FHA domain
MPAO1_00455	99642	100676	1035	tssA	type VI secretion system protein TssA		TRUE		PA0082	PA0082		expressed										Cytoplasmic	CYT								PTHR37951	PF06812									TIGR03363					S	type VI secretion-associated protein
MPAO1_00460	100765	101283	519	tssB	type VI secretion system contractile sheath small subunit		TRUE		PA0083	PA0083		expressed										Cytoplasmic	CYT				1				PTHR35850:SF1,PTHR35850	PF05591	PIRSF028301								TIGR03358	ENC_07240		K11901		S	Type VI secretion protein, VC_A0107 family
MPAO1_00465	101296	102792	1497	tssC	type VI secretion system contractile sheath large subunit		TRUE		PA0084	PA0084		expressed										Cytoplasmic	CYT								PTHR35565:SF3,PTHR35565	PF05943									TIGR03355	FTL_0112		K11900		S	type VI secretion protein, EvpB VC_A0108 family
MPAO1_00470	102868	103356	489	hcp	type VI secretion system tube protein Hcp		TRUE		PA0085	PA0085		expressed										Extracellular	CYT					G3DSA:2.30.110.20			PTHR36152,PTHR36152:SF5	PF05638								SSF141452	TIGR03344	SCIK	GO:0005575,GO:0005576	K11903		S	type VI secretion system effector, Hcp1 family
MPAO1_00475	103524	104369	846		tetratricopeptide repeat protein		TRUE		PA0086	PA0086												Cytoplasmic	CYT				1	G3DSA:1.25.40.10				PF13428,PF07024	PIRSF029288							SSF144059		IMPE		K11898		S	Virulence Protein SciE Type
MPAO1_00480	104371	104880	510	tssE	type VI secretion system baseplate subunit TssE		TRUE		PA0087	PA0087												Unknown	CYT								PTHR38595	PF04965								SSF160719	TIGR03357	Y1561		K11897		S	Gene 25-like lysozyme
MPAO1_00485	104877	106736	1860	tssF	type VI secretion system baseplate subunit TssF		TRUE		PA0088	PA0088		expressed										Cytoplasmic	CYT								PTHR35370,PTHR35370:SF1	PF05947	PIRSF028304								TIGR03359	ENC_07350		K11896		S	type VI secretion protein
MPAO1_00490	106700	107746	1047	tssG	type VI secretion system baseplate subunit TssG		TRUE		PA0089	PA0089												Cytoplasmic	CYT								PTHR35564,PTHR35564:SF4	PF06996									TIGR03347	ENC_07360		K11895		S	type VI secretion protein, VC_A0111 family
MPAO1_00495	107739	110447	2709	tssH	type VI secretion system ATPase TssH		TRUE		PA0090	PA0090		expressed										Cytoplasmic	CYT			cd00009,cd00009	3	G3DSA:3.40.50.300,G3DSA:1.10.1780.10,G3DSA:3.40.50.300,G3DSA:1.10.8.60,G3DSA:3.40.50.300			PTHR43572,PTHR43572:SF10	PF10431,PF07724,PF00004		PR00300,PR00300,PR00300,PR00300		PS00870			SM01086,SM00382,SM00382	SSF81923,SSF52540,SSF52540	TIGR03345	CLPV	GO:0005575,GO:0005622,GO:0005623,GO:0005737,GO:0044424,GO:0044464	K11907		O	Type VI secretion ATPase, ClpV1 family
MPAO1_00500	110494	112425	1932	tssI	type VI secretion system tip protein VgrG		TRUE		PA0091	PA0091		expressed										Cytoplasmic	CYT					G3DSA:2.30.110.50,G3DSA:2.30.110.50,G3DSA:2.30.110.50,G3DSA:3.30.1920.30,G3DSA:2.40.50.230,G3DSA:3.55.50.10			PTHR32305,PTHR32305:SF7	PF05954								SSF69349,SSF69255,SSF69279,SSF69279	TIGR01646,TIGR03361	VGRG1		K11904		M	Rhs element vgr protein
MPAO1_00505	112540	112824	285		hypothetical protein		TRUE		PA0092	PA0092			TRUE	15	1	1						Unknown	CYT
MPAO1_00510	112821	114113	1293		hypothetical protein		TRUE		PA0093	PA0093										4	transmembrane	CytoplasmicMembrane	TMH		3	cd14742		G3DSA:2.60.200.60			PTHR32305,PTHR32305,PTHR32305:SF6,PTHR32305:SF6	PF15538,PF05488														M	Inherit from bactNOG: RHS repeat-associated core domain protein
MPAO1_00515	114129	114563	435		DUF1795 domain-containing protein		TRUE		PA0094	PA0094												Unknown	CYT					G3DSA:3.40.1000.10				PF08786								SSF55724						S	Domain of unknown function (DUF1795)
MPAO1_00520	114817	117042	2226	vgrG	type VI secretion system tip protein VgrG		TRUE		PA0095	PA0095	TRUE	expressed										Cytoplasmic	CYT					G3DSA:3.55.50.10,G3DSA:2.30.110.50,G3DSA:2.30.110.50,G3DSA:2.30.110.50,G3DSA:3.30.1920.30,G3DSA:2.40.50.230		mobidb-lite,mobidb-lite	PTHR32305:SF7,PTHR32305:SF7,PTHR32305,PTHR32305	PF05954,PF06715,PF06715								SSF69255,SSF69349,SSF69279,SSF69279,SSF69349	TIGR01646,TIGR03361	VGRG1		K11904		M	Rhs element vgr protein
MPAO1_00525	117070	117519	450		hypothetical protein		TRUE		PA0096	PA0096												Unknown	CYT
MPAO1_00530	117449	118648	1200		DUF2169 domain-containing protein		TRUE		PA0097	PA0097												Cytoplasmic	CYT									PF09937														S	Uncharacterized protein conserved in bacteria (DUF2169)
MPAO1_00535	118645	119682	1038		hypothetical protein		TRUE		PA0098	PA0098							yes	1	24		secreted	Cytoplasmic	SpI	Y				G3DSA:3.40.47.10												SSF53901						I	3-Oxoacyl-(Acyl carrier protein) synthase
MPAO1_00540	119682	120842	1161		DUF4150 domain-containing protein		TRUE		PA0099	PA0099												Unknown	CYT									PF13665,PF15635
MPAO1_00545	120864	121784	921		hypothetical protein		TRUE		PA0100	PA0100		expressed										Unknown	CYT																	SSF63829
MPAO1_00550	121766	123013	1248		TIGR02270 family protein		TRUE		PA0101	PA0101												CytoplasmicMembrane	CYT					G3DSA:1.25.10.10				PF13646								SSF48371	TIGR02270
MPAO1_00555	123389	124117	729		carbonic anhydrase		TRUE		PA0102	PA0102		expressed										Cytoplasmic	CYT			cd00884		G3DSA:3.40.1050.10			PTHR11002,PTHR11002:SF13	PF00484				PS00704,PS00705			SM00947	SSF53056		CYNT		K01673	H2CO3D	P	carbonic anhydrase
MPAO1_00560	124328	125899	1572		SulP family inorganic anion transporter		TRUE		PA0103	PA0103										11	transmembrane	CytoplasmicMembrane	TMH		9						PTHR11814,PTHR11814:SF184	PF00916										YCHM				P	Sulfate transporter
MPAO1_00565	125886	126524	639		hypothetical protein		TRUE		PA0103a	PA0103a												Cytoplasmic	CYT
MPAO1_00575	126896	128020	1125	coxB	cytochrome c oxidase subunit II		TRUE		PA0105	PA0105							yes	1	22	2	transmembrane	CytoplasmicMembrane	TMH	Y	3			G3DSA:1.10.760.10,G3DSA:2.60.40.420,G3DSA:1.10.287.90			PTHR22888:SF14,PTHR22888	PF02790,PF00116,PF13442		PR01166,PR01166,PR01166,PR01166,PR01166,PR01166,PR01166		PS00078	PS50857,PS51007,PS50999			SSF49503,SSF46626,SSF81464	TIGR02866	COXB	GO:0005575,GO:0005576,GO:0005623,GO:0005886,GO:0005887,GO:0006091,GO:0008150,GO:0008152,GO:0009987,GO:0016020,GO:0016021,GO:0031224,GO:0031226,GO:0040007,GO:0044110,GO:0044116,GO:0044117,GO:0044119,GO:0044121,GO:0044237,GO:0044403,GO:0044419,GO:0044425,GO:0044459,GO:0044464,GO:0051704,GO:0071944	K02275	CYO1b	C	Subunits I and II form the functional core of the enzyme complex. Electrons originating in cytochrome c are transferred via heme a and Cu(A) to the binuclear center formed by heme a3 and Cu(B) ()
MPAO1_00580	128030	129622	1593	ctaD	cytochrome c oxidase subunit I		TRUE		PA0106	PA0106										12	transmembrane	CytoplasmicMembrane	TMH		12	cd01663		G3DSA:1.20.210.10			PTHR10422	PF00115		PR01165,PR01165,PR01165,PR01165,PR01165,PR01165,PR01165,PR01165,PR01165,PR01165,PR01165,PR01165		PS00077	PS50855			SSF81442	TIGR02891	CTAD	GO:0003674,GO:0003824,GO:0004129,GO:0005215,GO:0005575,GO:0005623,GO:0005886,GO:0006091,GO:0006810,GO:0006811,GO:0006812,GO:0006818,GO:0008150,GO:0008152,GO:0008324,GO:0009987,GO:0015002,GO:0015075,GO:0015077,GO:0015078,GO:0015672,GO:0015992,GO:0016020,GO:0016491,GO:0016675,GO:0016676,GO:0022857,GO:0022890,GO:0022891,GO:0022892,GO:0034220,GO:0044237,GO:0044464,GO:0044699,GO:0044710,GO:0044763,GO:…	K02274	CYO1b	C	oxidase) subunit I
MPAO1_00585	129633	130187	555		cytochrome c oxidase assembly protein		TRUE		PA0107	PA0107										1	transmembrane	Unknown	TMH		1			G3DSA:2.60.370.10			PTHR21320:SF5,PTHR21320	PF04442	PIRSF005413							SSF110111		CTAG	GO:0003674,GO:0003824,GO:0005575,GO:0005622,GO:0005623,GO:0005737,GO:0005739,GO:0005740,GO:0005743,GO:0005886,GO:0006461,GO:0008150,GO:0008152,GO:0008535,GO:0016020,GO:0016043,GO:0019866,GO:0022607,GO:0031090,GO:0031966,GO:0031967,GO:0031975,GO:0034622,GO:0043226,GO:0043227,GO:0043229,GO:0043231,GO:0043623,GO:0043933,GO:0044085,GO:0044422,GO:0044424,GO:0044429,GO:0044444,GO:0044446,GO:0044464,GO:…	K02258	CYO1b	O	cytochrome c oxidase assembly protein
MPAO1_00590	130198	131085	888		cytochrome c oxidase subunit 3		TRUE		PA0108	PA0108										7	transmembrane	CytoplasmicMembrane	TMH		8	cd01665		G3DSA:1.10.287.70,G3DSA:1.20.120.80			PTHR11403,PTHR11403:SF0	PF00510					PS50253			SSF81452		COXC	GO:0003674,GO:0003824,GO:0004096,GO:0004601,GO:0005575,GO:0006091,GO:0008150,GO:0008152,GO:0009987,GO:0016020,GO:0016209,GO:0016491,GO:0016684,GO:0044237,GO:0044710,GO:0055114	K02164,K02276	CYO1b	C	oxidase subunit III
MPAO1_00595	131101	131310	210		twin transmembrane helix small protein		TRUE		PA0109	PA0109										2	transmembrane	CytoplasmicMembrane	TMH		2							PF11137														S	Protein of unknown function (DUF2909)
MPAO1_00600	131326	132120	795		SURF1 family protein		TRUE		PA0110	PA0110										2	transmembrane	OuterMembrane	TMH		2	cd06662					PTHR23427:SF9,PTHR23427	PF02104					PS50895					VVA1112		K14998		S	cytochrome oxidase complex biogenesis factor
MPAO1_00605	132095	132673	579		hypothetical protein		TRUE		PA0111	PA0111										1	transmembrane	Unknown	TMH		1																	BMUL_0464
MPAO1_00610	132738	133811	1074		heme A synthase		TRUE		PA0112	PA0112										8	transmembrane	CytoplasmicMembrane	SpI		8					mobidb-lite	PTHR35457	PF02628										CTAA		K02259		O	cytochrome oxidase assembly
MPAO1_00615	133837	134751	915		protoheme IX farnesyltransferase 1		TRUE		PA0113	PA0113										9	transmembrane	CytoplasmicMembrane	TMH		9	cd13957		G3DSA:1.10.357.140	MF_00154		PTHR43448	PF01040				PS00943					TIGR01473	CTAB	GO:0005575,GO:0005618,GO:0005623,GO:0005886,GO:0016020,GO:0030312,GO:0044464,GO:0071944	K02301	CYO1b	O	Converts heme B (protoheme IX) to heme O by substitution of the vinyl group on carbon 2 of heme B porphyrin ring with a hydroxyethyl farnesyl side group ()
MPAO1_00620	134777	135412	636		SCO family protein		TRUE		PA0114	PA0114		expressed					yes	1	28		secreted	CytoplasmicMembrane	SpI		1	cd02968		G3DSA:3.40.30.10			PTHR12151:SF5,PTHR12151	PF02630					PS51352			SSF52833		SENC		K07152		S	Electron transport protein SCO1 SenC
MPAO1_00625	135452	135904	453		GNAT family N-acetyltransferase		TRUE		PA0115	PA0115		expressed										Cytoplasmic	CYT			cd04301		G3DSA:3.40.630.30			PTHR43072:SF9,PTHR43072	PF13673					PS51186			SSF55729		ELAA		K02348		S	ElaA protein
MPAO1_00630	136036	136509	474		transcriptional regulator		TRUE		PA0116	PA0116												Cytoplasmic	CYT					G3DSA:1.10.10.10			PTHR33204:SF26,PTHR33204	PF01638					PS51118			SSF46785						K	transcriptional regulator
MPAO1_00635	136766	137494	729		SDR family NAD(P)-dependent oxidoreductase		TRUE		PA0117	PA0117												Cytoplasmic	CYT			cd05373		G3DSA:3.40.50.720			PTHR43431	PF00106		PR00081,PR00081,PR00081,PR00081						SSF51735						I, Q	Short-chain dehydrogenase reductase sdr
MPAO1_00640	137519	138106	588		2-hydroxychromene-2-carboxylate isomerase		TRUE		PA0118	PA0118												Unknown	CYT			cd03022		G3DSA:3.40.30.10			PTHR42943,PTHR42943:SF2	PF01323	PIRSF006386							SSF52833		DSBA	GO:0003674,GO:0003824,GO:0006725,GO:0008150,GO:0008152,GO:0009056,GO:0009987,GO:0016853,GO:0016860,GO:0018845,GO:0019439,GO:0044237,GO:0044248			Q	DSBA Oxidoreductase
MPAO1_00645	138336	139685	1350		C4-dicarboxylate transporter 1		TRUE		PA0119	PA0119										10	transmembrane	CytoplasmicMembrane	TMH		8			G3DSA:1.10.3860.10	MF_01300		PTHR42865,PTHR42865:SF3	PF00375		PR00173,PR00173,PR00173,PR00173,PR00173,PR00173,PR00173		PS00714				SSF118215		DCTA1	GO:0005575,GO:0005623,GO:0005886,GO:0016020,GO:0044464,GO:0071944	K03309,K11103		C	C4-dicarboxylate transporter DctA
MPAO1_00650	139734	140420	687		FadR family transcriptional regulator		TRUE		PA0120	PA0120												Cytoplasmic	CYT			cd07377		G3DSA:1.10.10.10,G3DSA:1.20.120.530			PTHR43537,PTHR43537:SF4	PF07729,PF00392		PR00035,PR00035			PS50949		SM00345,SM00895	SSF48008,SSF46785		BMUL_3603		K05799		K	GntR Family Transcriptional Regulator
MPAO1_00655	140521	141255	735		GntR family transcriptional regulator		TRUE		PA0121	PA0121												Cytoplasmic	CYT					G3DSA:1.10.10.10,G3DSA:1.20.120.530			PTHR43537:SF14,PTHR43537	PF07729,PF00392					PS50949		SM00895	SSF46785,SSF48008						K	GntR Family Transcriptional Regulator
MPAO1_00660	141435	141845	411		hemolysin		TRUE		PA0122	PA0122		expressed										Extracellular	CYT					G3DSA:2.60.270.50				PF06355	PIRSF007951													S	Aegerolysin
MPAO1_00665	141877	142785	909		LysR family transcriptional regulator		TRUE		PA0123	PA0123												Unknown	CYT			cd08422		G3DSA:3.40.190.290,G3DSA:1.10.10.10			PTHR30537:SF30,PTHR30537	PF00126,PF03466					PS50931			SSF53850,SSF46785						K	lysr family transcriptional regulator
MPAO1_00670	143085	143366	282		type II toxin-antitoxin system RelE/ParE family toxin		TRUE		PA0124	PA0124												Unknown	CYT					G3DSA:3.30.2310.20			PTHR33755,PTHR33755:SF5	PF05016														S	negative regulation of growth
MPAO1_00675	143363	143590	228		ribbon-helix-helix protein, CopG family		TRUE		PA0125	PA0125			TRUE	9	1							Unknown	CYT					G3DSA:1.10.532.10			PTHR40688	PF01402								SSF48092						K	transcriptional regulator, copG family
MPAO1_00680	143766	144386	621		hypothetical protein		TRUE		PA0126	PA0126		expressed					yes	1	23		secreted	Unknown	SpII	Y													PS51257
MPAO1_00685	144487	144987	501		water stress/hypersensitive response domain-containing protein		TRUE		PA0127	PA0127		expressed					yes	1	27		secreted	Unknown	SpII	Y				G3DSA:2.60.40.1820				PF03168					PS51257		SM00769	SSF117070						S	Water Stress and Hypersensitive response
MPAO1_00690	145060	145401	342		alkylphosphonate utilization protein		TRUE		PA0128	PA0128												Unknown	CYT					G3DSA:2.20.25.10,G3DSA:2.30.30.40			PTHR30305,PTHR30305:SF3	PF08274,PF03831								SSF57783,SSF82057	TIGR00686	PHNA		K06193		P	Alkylphosphonate utilization operon protein PhnA
MPAO1_00695	145483	146910	1428	gabP	GABA permease		TRUE		PA0129	PA0129										12	transmembrane	CytoplasmicMembrane	TMH		12		1	G3DSA:1.20.1740.10			PTHR43495:SF5,PTHR43495	PF00324	PIRSF006060			PS00218					TIGR01773					E	amino acid
MPAO1_00700	147079	148572	1494	mmsA	methylmalonate-semialdehyde dehydrogenase (CoA acylating)		TRUE		PA0130	PA0130		expressed										Cytoplasmic	CYT			cd07085		G3DSA:3.40.605.10,G3DSA:3.40.605.10,G3DSA:3.40.309.10			PTHR43866:SF4,PTHR43866	PF00171				PS00070				SSF53720	TIGR01722	MMSA-1		K00140	MMTSAO	C	Methylmalonate-semialdehyde dehydrogenase
MPAO1_00705	148656	148943	288		beta-alanine degradation protein BauB		TRUE		PA0131	PA0131												Unknown	CYT					G3DSA:2.60.120.10				PF07883								SSF51182						S	Cupin domain
MPAO1_00710	148943	150289	1347		beta-alanine--pyruvate aminotransferase		TRUE		PA0132	PA0132												Cytoplasmic	CYT			cd00610		G3DSA:3.90.1150.10,G3DSA:3.90.1150.10,G3DSA:3.40.640.10			PTHR42684,PTHR42684:SF1	PF00202	PIRSF000521,PIRSF000521			PS00600				SSF53383		APTA	GO:0003674,GO:0003824,GO:0004644,GO:0006082,GO:0006520,GO:0006807,GO:0008150,GO:0008152,GO:0008483,GO:0009987,GO:0016223,GO:0016740,GO:0016741,GO:0016742,GO:0016769,GO:0019752,GO:0043436,GO:0044237,GO:0044238,GO:0044281,GO:0044710,GO:0071704,GO:1901564	K00822,K00833,K12256		E	Beta alanine-pyruvate transaminase
MPAO1_00715	150424	151341	918		HTH-type transcriptional activator BauR		TRUE		PA0133	PA0133												Cytoplasmic	CYT			cd05466		G3DSA:1.10.10.10,G3DSA:3.40.190.290			PTHR30126:SF40,PTHR30126	PF00126,PF03466					PS50931			SSF53850,SSF46785						K	lysr family transcriptional regulator
MPAO1_00720	151454	152824	1371	guaD	guanine deaminase		TRUE		PA0134	PA0134												Cytoplasmic	CYT			cd01303		G3DSA:3.20.20.140,G3DSA:2.30.40.10,G3DSA:2.30.40.10			PTHR11271,PTHR11271:SF6	PF01979								SSF51338,SSF51556	TIGR02967					F	Guanine deaminase
MPAO1_00725	153214	153354	141		hypothetical protein		TRUE		PA0135	PA0135												Unknown	CYT							mobidb-lite
MPAO1_00730	153935	155506	1572		ABC transporter ATP-binding protein		TRUE		PA0136	PA0136												CytoplasmicMembrane	CYT			cd03216,cd03215		G3DSA:3.40.50.300,G3DSA:3.40.50.300			PTHR43790,PTHR43790:SF4	PF00005,PF00005				PS00211	PS50893,PS50893		SM00382	SSF52540,SSF52540						S	(ABC) transporter
MPAO1_00735	155506	156603	1098		ABC transporter permease		TRUE		PA0137	PA0137							yes	1	39	8	transmembrane	CytoplasmicMembrane	TMH		9	cd06580					PTHR32196,PTHR32196:SF30	PF02653														S	ABC transporter (permease)
MPAO1_00740	156626	157552	927		ABC transporter permease		TRUE		PA0138	PA0138										9	transmembrane	CytoplasmicMembrane	TMH		9	cd06580					PTHR43370:SF2,PTHR43370	PF02653														S	ABC transPORTER
MPAO1_00750	157717	158280	564	ahpC	peroxiredoxin		TRUE		PA0139	PA0139		expressed										Cytoplasmic	CYT			cd03015		G3DSA:3.40.30.10			PTHR10681:SF121,PTHR10681	PF10417,PF00578	PIRSF000239				PS51352			SSF52833	TIGR03137	AHPC	GO:0003674,GO:0003824,GO:0004601,GO:0005575,GO:0005622,GO:0005623,GO:0005737,GO:0005829,GO:0006950,GO:0006979,GO:0007154,GO:0008150,GO:0008152,GO:0008785,GO:0009267,GO:0009605,GO:0009970,GO:0009987,GO:0009991,GO:0010033,GO:0016020,GO:0016209,GO:0016491,GO:0016651,GO:0016667,GO:0016668,GO:0016671,GO:0016684,GO:0031667,GO:0031668,GO:0031669,GO:0032843,GO:0033194,GO:0033195,GO:0033554,GO:0042221,GO:…	K03386		O	alkyl hydroperoxide reductase
MPAO1_00755	158425	159990	1566	ahpF	alkyl hydroperoxide reductase subunit F		TRUE		PA0140	PA0140		expressed										CytoplasmicMembrane	CYT			cd03026,cd02974	1	G3DSA:3.50.50.60,G3DSA:3.50.50.60,G3DSA:3.50.50.60,G3DSA:3.40.30.80			PTHR42863:SF2,PTHR42863	PF13192,PF07992	PIRSF000238	PR00469,PR00469,PR00469,PR00469,PR00469,PR00469,PR00469,PR00469,PR00469,PR00368,PR00368,PR00368,PR00368,PR00368		PS00573	PS51354			SSF51905,SSF52833,SSF52833	TIGR03140	AHPF	GO:0000166,GO:0000302,GO:0003674,GO:0003824,GO:0005488,GO:0005575,GO:0005622,GO:0005623,GO:0005737,GO:0005829,GO:0005886,GO:0006950,GO:0006979,GO:0008150,GO:0008152,GO:0008785,GO:0009321,GO:0016020,GO:0016491,GO:0016651,GO:0016667,GO:0016668,GO:0032991,GO:0036094,GO:0042221,GO:0043167,GO:0043168,GO:0043234,GO:0044424,GO:0044444,GO:0044464,GO:0044710,GO:0048037,GO:0050660,GO:0050662,GO:0050896,GO:…	K03387		O	alkyl hydroperoxide reductase
MPAO1_00760	160070	160966	897	ppk2	polyphosphate kinase 2		TRUE		PA0141	PA0141		expressed										Cytoplasmic	CYT					G3DSA:3.40.50.300		mobidb-lite,mobidb-lite	PTHR34383:SF1,PTHR34383	PF03976	PIRSF028756							SSF52540	TIGR03707	PPK2	GO:0003674,GO:0003824,GO:0006793,GO:0006796,GO:0008150,GO:0008152,GO:0008976,GO:0009987,GO:0016301,GO:0016310,GO:0016740,GO:0016772,GO:0016776,GO:0044237	K00937		S	Polyphosphate
MPAO1_00765	161424	162773	1350		8-oxoguanine deaminase		TRUE		PA0142	PA0142												Cytoplasmic	CYT			cd01298	1	G3DSA:2.30.40.10,G3DSA:2.30.40.10,G3DSA:3.20.20.140			PTHR11271:SF37,PTHR11271	PF01979								SSF51556,SSF51338,SSF51338		ATZB		K12960,K18456		F	Catalyzes the deamination of 5-methylthioadenosine and S-adenosyl-L-homocysteine into 5-methylthioinosine and S-inosyl-L- homocysteine, respectively. Is also able to deaminate adenosine ()
MPAO1_00770	162881	163933	1053		nucleoside hydrolase		TRUE		PA0143	PA0143		expressed					yes	1	30		secreted	Unknown	SpI	Y	1	cd02651		G3DSA:3.90.245.10			PTHR12304,PTHR12304:SF40	PF01156				PS01247				SSF53590			GO:0006139,GO:0006725,GO:0006753,GO:0006793,GO:0006796,GO:0006807,GO:0008150,GO:0008152,GO:0009117,GO:0009987,GO:0019637,GO:0034641,GO:0044237,GO:0044238,GO:0044281,GO:0044710,GO:0046483,GO:0055086,GO:0071704,GO:1901360	K01239,K01250	GNNUC,INSH,XTSNH	F	cytidine or uridine to ribose and cytosine or uracil, respectively ()
MPAO1_00775	163961	164587	627		nucleoside 2-deoxyribosyltransferase		TRUE		PA0144	PA0144							yes	1	35		secreted	Unknown	SpI		1			G3DSA:3.40.50.450			PTHR15364	PF05014					PS51318			SSF52309						F	nucleoside 2-deoxyribosyltransferase
MPAO1_00780	164737	165255	519		nucleoside 2-deoxyribosyltransferase		TRUE		PA0145	PA0145												Cytoplasmic	CYT					G3DSA:3.40.50.450			PTHR15364	PF05014								SSF52309						F	nucleoside 2-deoxyribosyltransferase
MPAO1_00785	165494	166591	1098		BMP family ABC transporter substrate-binding protein		TRUE		PA0146	PA0146							yes	1	31		secreted	Unknown	SpI	Y	1	cd06353		G3DSA:3.40.50.2300,G3DSA:3.40.50.2300,G3DSA:3.40.50.2300,G3DSA:3.40.50.2300			PTHR43208	PF02608								SSF53822						S	basic membrane
MPAO1_00790	166664	167626	963		oxidoreductase		TRUE		PA0147	PA0147												Cytoplasmic	CYT					G3DSA:2.60.120.330			PTHR10209:SF361,PTHR10209	PF14226,PF03171		PR00682,PR00682,PR00682			PS51471			SSF51197						S	2OG-Fe(II) oxygenase
MPAO1_00795	167731	168681	951		adenosine deaminase		TRUE		PA0148	PA0148												Cytoplasmic	CYT			cd01320		G3DSA:3.20.20.140	MF_01962		PTHR43114,PTHR43114:SF2	PF00962								SSF51556	TIGR01430	ADD		K01488	ADA,DADA	F	Catalyzes the hydrolytic deamination of adenine to hypoxanthine. Plays an important role in the purine salvage pathway and in nitrogen catabolism ()
MPAO1_00800	168878	169423	546		RNA polymerase sigma factor		TRUE		PA0149	PA0149												Cytoplasmic	CYT			cd06171		G3DSA:1.10.10.10,G3DSA:1.10.1740.10		mobidb-lite	PTHR43133,PTHR43133:SF1	PF04542,PF08281								SSF88659,SSF88946	TIGR02937			K03088		K	rna polymerase
MPAO1_00805	169420	170415	996		FecR family protein		TRUE		PA0150	PA0150										1	transmembrane	Periplasmic	CYT		1			G3DSA:2.60.120.1440,G3DSA:3.55.50.30			PTHR30273	PF16220,PF16344,PF04773	PIRSF018266											K07165		T	Anti-feci sigma factor, fecr
MPAO1_00810	170564	172951	2388		TonB-dependent receptor		TRUE		PA0151	PA0151							yes	1	28		secreted	OuterMembrane	SpI	Y		cd01347		G3DSA:2.40.170.20,G3DSA:3.55.50.30,G3DSA:2.170.130.10			PTHR32552,PTHR32552:SF71	PF07715,PF00593				PS01156	PS51257		SM00965	SSF56935	TIGR01783	CIRA5	GO:0005575,GO:0005623,GO:0009279,GO:0016020,GO:0019867,GO:0030312,GO:0030313,GO:0031975,GO:0044462,GO:0044464,GO:0071944	K02014		P	receptor
MPAO1_00815	173238	174155	918	pcaQ	pca operon transcription factor PcaQ		TRUE		PA0152	PA0152												Cytoplasmic	CYT					G3DSA:3.40.190.10,G3DSA:3.40.190.10,G3DSA:3.40.190.10,G3DSA:1.10.10.10			PTHR30346:SF9,PTHR30346	PF03466,PF00126		PR00039,PR00039,PR00039			PS50931			SSF46785,SSF53850	TIGR02424	PCAQ	GO:0006355,GO:0008150,GO:0008152,GO:0009056,GO:0009889,GO:0009987,GO:0010468,GO:0010556,GO:0019219,GO:0019222,GO:0031323,GO:0031326,GO:0044237,GO:0044248,GO:0050789,GO:0050794,GO:0051171,GO:0051252,GO:0060255,GO:0065007,GO:0080090,GO:2000112,GO:2001141	K02623		K	transcriptional regulator
MPAO1_00820	174290	175009	720	pcaH	protocatechuate 3,4-dioxygenase subunit beta		TRUE		PA0153	PA0153												Cytoplasmic	CYT					G3DSA:2.60.130.10			PTHR33711,PTHR33711:SF1	PF00775,PF12391				PS00083				SSF49482	TIGR02422	PCAH	GO:0003674,GO:0003824,GO:0006082,GO:0006725,GO:0008150,GO:0008152,GO:0009056,GO:0009712,GO:0009987,GO:0016491,GO:0016701,GO:0016702,GO:0018578,GO:0018958,GO:0019752,GO:0032787,GO:0042537,GO:0043436,GO:0044237,GO:0044248,GO:0044281,GO:0044710,GO:0046278,GO:0051213,GO:0055114,GO:0071704,GO:1901360,GO:1901615	K00449	PCADYOX	Q	Protocatechuate 3,4-dioxygenase, beta
MPAO1_00825	175020	175625	606	pcaG	protocatechuate 3,4-dioxygenase subunit alpha		TRUE		PA0154	PA0154												Cytoplasmic	CYT			cd03463		G3DSA:2.60.130.10			PTHR33711,PTHR33711:SF2	PF00775				PS00083				SSF49482	TIGR02423	PCAG	GO:0003674,GO:0003824,GO:0006082,GO:0006725,GO:0008150,GO:0008152,GO:0009056,GO:0009712,GO:0009987,GO:0016491,GO:0016701,GO:0016702,GO:0018578,GO:0018958,GO:0019752,GO:0032787,GO:0042537,GO:0043436,GO:0044237,GO:0044248,GO:0044281,GO:0044710,GO:0046278,GO:0051213,GO:0055114,GO:0071704,GO:1901360,GO:1901615	K00448	PCADYOX	Q	Protocatechuate 3,4-dioxygenase, alpha subunit
MPAO1_00835	175832	176671	840		transcriptional regulator		TRUE		PA0155	PA0155												Cytoplasmic	CYT					G3DSA:1.10.10.10,G3DSA:3.30.450.40			PTHR30136:SF34,PTHR30136	PF09339,PF01614					PS51077,PS51078		SM00346	SSF55781,SSF46785	TIGR02431	PCAR	GO:0001071,GO:0003674,GO:0003700,GO:0006355,GO:0008150,GO:0008152,GO:0009056,GO:0009889,GO:0009987,GO:0010468,GO:0010556,GO:0019219,GO:0019222,GO:0031323,GO:0031326,GO:0044237,GO:0044248,GO:0050789,GO:0050794,GO:0051171,GO:0051252,GO:0060255,GO:0065007,GO:0080090,GO:2000112,GO:2001141	K02624		K	Transcriptional regulator
MPAO1_00840	176824	177975	1152		triclosan efflux RND transporter adaptor proteinTriA		TRUE		PA0156	PA0156		expressed					yes	1	33		secreted	Unknown	SpII				1	G3DSA:2.40.50.100,G3DSA:2.40.50.100,G3DSA:2.40.30.170,G3DSA:2.40.30.170,G3DSA:1.10.287.470,G3DSA:2.40.420.20		mobidb-lite	PTHR30469,PTHR30469:SF15	PF16576					PS51257			SSF111369	TIGR01730					M	RND Family Efflux Transporter MFP Subunit
MPAO1_00845	177972	179042	1071		triclosan efflux RND transporter adaptor proteinTriB		TRUE		PA0157	PA0157		expressed					yes	1	20		secreted	CytoplasmicMembrane	SpII				2	G3DSA:2.40.420.20,G3DSA:2.40.420.20,G3DSA:1.10.287.470,G3DSA:2.40.50.100,G3DSA:2.40.50.100,G3DSA:2.40.30.170,G3DSA:2.40.30.170			PTHR30469,PTHR30469:SF18	PF16576					PS51257			SSF111369	TIGR01730					M	RND Family Efflux Transporter MFP Subunit
MPAO1_00850	179039	182086	3048		triclosan efflux RND transporter permease subunit TriC		TRUE		PA0158	PA0158		expressed								11	transmembrane	CytoplasmicMembrane	TMH		11			G3DSA:1.20.1640.10,G3DSA:1.20.1640.10,G3DSA:3.30.70.1430,G3DSA:3.30.70.1320,G3DSA:3.30.70.1320,G3DSA:3.30.2090.10,G3DSA:3.30.2090.10,G3DSA:3.30.70.1440,G3DSA:3.30.70.1440,G3DSA:1.20.1640.10,G3DSA:1.20.1640.10,G3DSA:3.30.70.1430,G3DSA:3.30.70.1430			PTHR32063,PTHR32063:SF64	PF00873		PR00702,PR00702,PR00702,PR00702,PR00702,PR00702						SSF82693,SSF82714,SSF82714,SSF82866,SSF82693,SSF82693,SSF82693,SSF82866						P	acriflavin resistance protein
MPAO1_00855	182285	183223	939		LysR family transcriptional regulator		TRUE		PA0159	PA0159		expressed										Cytoplasmic	CYT			cd08422		G3DSA:3.40.190.10,G3DSA:1.10.10.10,G3DSA:3.40.190.10,G3DSA:3.40.190.10			PTHR30126,PTHR30126:SF42	PF03466,PF00126					PS50931			SSF46785,SSF53850						K	lysr family transcriptional regulator
MPAO1_00860	183339	183524	186		hypothetical protein		TRUE		PA0160	PA0160							yes	1	24		secreted	Unknown	SpI	Y	1
MPAO1_00870	184111	185445	1335		OprD family porin		TRUE		PA0162	PA0162							yes	1	22		secreted	OuterMembrane	SpI	Y				G3DSA:2.40.160.10			PTHR34596	PF03573														M	Outer membrane porin
MPAO1_00875	185474	186271	798		AraC family transcriptional regulator		TRUE		PA0163	PA0163												Cytoplasmic	CYT					G3DSA:2.60.120.10,G3DSA:1.10.10.60			PTHR11019,PTHR11019:SF159	PF02311,PF12833					PS01124		SM00342	SSF51182,SSF46689						K	Transcriptional Regulator AraC Family
MPAO1_00880	186349	187965	1617		gamma-glutamyltransferase family protein		TRUE		PA0164	PA0164												Periplasmic	CYT					G3DSA:3.60.20.40,G3DSA:1.10.246.130			PTHR43881	PF01019		PR01210,PR01210,PR01210,PR01210,PR01210,PR01210,PR01210,PR01210						SSF56235		ENC_24720		K00681		E	gamma-glutamyltranspeptidase EC 2.3.2.2
MPAO1_00885	188637	189473	837		hypothetical protein		TRUE		PA0165	PA0165							yes	1	22		secreted	OuterMembrane	SpI	Y				G3DSA:2.40.230.20				PF03502								SSF111364						M	Nucleoside-binding outer membrane protein
MPAO1_00890	189715	191121	1407		purine permease		TRUE		PA0166	PA0166										12	transmembrane	CytoplasmicMembrane	TMH		12						PTHR42810:SF2,PTHR42810	PF00860				PS01116					TIGR00801,TIGR03173	XANQ	GO:0003674,GO:0005215,GO:0005345,GO:0005575,GO:0005623,GO:0005886,GO:0005887,GO:0006810,GO:0006863,GO:0008150,GO:0009987,GO:0015205,GO:0015851,GO:0015931,GO:0015932,GO:0016020,GO:0016021,GO:0022857,GO:0022891,GO:0022892,GO:0031224,GO:0031226,GO:0042906,GO:0042907,GO:0044425,GO:0044459,GO:0044464,GO:0044699,GO:0044763,GO:0044765,GO:0051179,GO:0051234,GO:0055085,GO:0071702,GO:0071705,GO:0071944	K03458,K16345,K16346	GUAtpp,XANt2pp	F	permease
MPAO1_00895	191214	191879	666		TetR family transcriptional regulator		TRUE		PA0167	PA0167		expressed										Cytoplasmic	CYT					G3DSA:1.10.10.60,G3DSA:1.10.357.10			PTHR30328	PF00440,PF08362		PR00455,PR00455			PS50977			SSF46689,SSF48498						K	Transcriptional regulator
MPAO1_00900	191885	192475	591		YigZ family protein		TRUE		PA0168	PA0168												Cytoplasmic	CYT					G3DSA:3.30.70.240,G3DSA:3.30.230.30			PTHR16301,PTHR16301:SF0	PF09186,PF01205				PS00910				SSF54980,SSF54211				K00560		S	Thymidylate synthase
MPAO1_00905	192482	193189	708		GGDEF domain-containing protein		TRUE		PA0169	PA0169												Cytoplasmic	CYT			cd01949		G3DSA:3.30.70.270			PTHR45138	PF00990					PS50887		SM00267	SSF55073	TIGR00254					T	GGDEF
MPAO1_00910	193316	193696	381		DUF1987 domain-containing protein		TRUE		PA0170	PA0170												Cytoplasmic	CYT									PF09345														S	Domain of unknown function (DUF1987)
MPAO1_00915	193723	194265	543		hypothetical protein		TRUE		PA0171	PA0171												Cytoplasmic	CYT
MPAO1_00920	194274	196265	1992		HAMP domain-containing protein		TRUE		PA0172	PA0172		expressed					yes	1	30	1	secreted	Unknown	TMH		2	cd06225	1	G3DSA:3.60.40.10,G3DSA:1.20.1480.50			PTHR32089:SF66,PTHR32089	PF07228,PF00672					PS50885		SM00304,SM00331	SSF158472,SSF81606						T	Histidine kinase
MPAO1_00925	196528	197577	1050		chemotaxis response regulator protein-glutamate methylesterase		TRUE		PA0173	PA0173												Cytoplasmic	CYT			cd00156,cd16432		G3DSA:3.40.50.180,G3DSA:3.40.50.2300	MF_00099		PTHR42872:SF3,PTHR42872	PF00072,PF01339	PIRSF000876				PS50110,PS50122		SM00448	SSF52738,SSF52172		CHEB	GO:0005575,GO:0005622,GO:0005623,GO:0005737,GO:0006928,GO:0006935,GO:0007610,GO:0007626,GO:0008150,GO:0009605,GO:0009987,GO:0040011,GO:0042221,GO:0042330,GO:0044403,GO:0044419,GO:0044424,GO:0044464,GO:0044699,GO:0044708,GO:0044763,GO:0050896,GO:0051701,GO:0051704,GO:0052116,GO:0052126,GO:0052127,GO:0052143,GO:0052192,GO:0052195,GO:0052216,GO:0052243	K03412		T	catalyzes the demethylation of specific methylglutamate residues introduced into the chemoreceptors (methyl-accepting chemotaxis proteins) by CheR ()
MPAO1_00930	197597	198199	603	cheD	chemoreceptor glutamine deamidase CheD		TRUE		PA0174	PA0174												Cytoplasmic	CYT			cd16352		G3DSA:3.30.1330.200	MF_01440		PTHR35147:SF2,PTHR35147	PF03975								SSF64438		CHED	GO:0006928,GO:0006935,GO:0007610,GO:0007626,GO:0008150,GO:0009605,GO:0009987,GO:0040011,GO:0042221,GO:0042330,GO:0044403,GO:0044419,GO:0044699,GO:0044708,GO:0044763,GO:0050896,GO:0051701,GO:0051704,GO:0052116,GO:0052126,GO:0052127,GO:0052143,GO:0052192,GO:0052195,GO:0052216,GO:0052243	K03411		N, T	Probably deamidates glutamine residues to glutamate on methyl-accepting chemotaxis receptors (MCPs), playing an important role in chemotaxis ()
MPAO1_00935	198205	199047	843		Chemotaxis protein methyltransferase 2		TRUE		PA0175	PA0175												Cytoplasmic	CYT			cd02440		G3DSA:1.10.155.10,G3DSA:3.40.50.150			PTHR24422:SF15,PTHR24422	PF03705,PF01739	PIRSF000410	PR00996,PR00996,PR00996,PR00996,PR00996,PR00996			PS50123		SM00138	SSF47757,SSF53335		CHER	GO:0006928,GO:0006935,GO:0007610,GO:0007626,GO:0008150,GO:0009605,GO:0009987,GO:0040011,GO:0042221,GO:0042330,GO:0044403,GO:0044419,GO:0044699,GO:0044708,GO:0044763,GO:0050896,GO:0051701,GO:0051704,GO:0052116,GO:0052126,GO:0052127,GO:0052143,GO:0052192,GO:0052195,GO:0052216,GO:0052243	K00575		N, T	Methylation of the membrane-bound methyl-accepting chemotaxis proteins (MCP) to form gamma-glutamyl methyl ester residues in MCP ()
MPAO1_00940	199117	201156	2040		methyl-accepting chemotaxis protein		TRUE		PA0176	PA0176												Unknown	CYT			cd11386	3	G3DSA:1.10.287.950,G3DSA:3.30.450.20,G3DSA:1.20.120.1530		mobidb-lite	PTHR43531,PTHR43531:SF6	PF13188,PF00015		PR00260,PR00260,PR00260,PR00260			PS50112,PS50885,PS50111		SM00283	SSF58104,SSF55785				K03406		N, T	methyl-accepting chemotaxis
MPAO1_00945	201192	201677	486		chemotaxis protein CheW		TRUE		PA0177	PA0177												Cytoplasmic	CYT			cd00732		G3DSA:2.40.50.180,G3DSA:2.40.50.180,G3DSA:2.30.30.40,G3DSA:2.30.30.40			PTHR22617,PTHR22617:SF46	PF01584					PS50851		SM00260	SSF50341		CHEW	GO:0003674,GO:0004871,GO:0005575,GO:0005622,GO:0005623,GO:0005737,GO:0006935,GO:0007154,GO:0007165,GO:0008150,GO:0009605,GO:0009987,GO:0023052,GO:0040011,GO:0042221,GO:0042330,GO:0044424,GO:0044464,GO:0044699,GO:0044700,GO:0044763,GO:0050789,GO:0050794,GO:0050896,GO:0051716,GO:0060089,GO:0065007	K03408		N, T	Chemotaxis protein cheW
MPAO1_00950	201664	203583	1920		chemotaxis protein CheA		TRUE		PA0178	PA0178												Cytoplasmic	CYT			cd00075,cd00731,cd00088	1	G3DSA:3.30.565.10,G3DSA:1.10.287.560,G3DSA:2.40.50.180,G3DSA:1.20.120.160,G3DSA:2.30.30.40,G3DSA:2.30.30.40			PTHR43395:SF5,PTHR43395,PTHR43395:SF5,PTHR43395	PF01584,PF02895,PF01627,PF02518		PR00344,PR00344,PR00344,PR00344			PS50894,PS50851,PS50109		SM00073,SM00260,SM00387,SM01231	SSF47226,SSF50341,SSF47384,SSF55874						T	Histidine kinase
MPAO1_00955	203611	203976	366		response regulator		TRUE		PA0179	PA0179												Cytoplasmic	CYT			cd00156		G3DSA:3.40.50.12740			PTHR44591,PTHR44591:SF2	PF00072					PS50110		SM00448	SSF52172		CHEY1	GO:0003674,GO:0004871,GO:0006935,GO:0007154,GO:0007165,GO:0008150,GO:0009605,GO:0009987,GO:0023052,GO:0040011,GO:0042221,GO:0042330,GO:0044699,GO:0044700,GO:0044763,GO:0050789,GO:0050794,GO:0050896,GO:0051716,GO:0060089,GO:0065007	K03413		T	response regulator
MPAO1_00960	204174	205346	1173		methyl-accepting chemotaxis protein		TRUE		PA0180	PA0180							yes	1	28	1	transmembrane	CytoplasmicMembrane	TMH		1			G3DSA:1.10.287.950			PTHR32089,PTHR32089:SF72	PF00015		PR00260,PR00260			PS50111		SM00283	SSF58104			GO:0003674,GO:0004871,GO:0004872,GO:0006935,GO:0007154,GO:0007165,GO:0008150,GO:0009605,GO:0009987,GO:0023052,GO:0040011,GO:0042221,GO:0042330,GO:0044699,GO:0044700,GO:0044763,GO:0050789,GO:0050794,GO:0050896,GO:0051716,GO:0060089,GO:0065007	K03406		S	methyl-accepting chemotaxis
MPAO1_00965	205539	206471	933		LysR family transcriptional regulator		TRUE		PA0181	PA0181												Cytoplasmic	CYT			cd08422		G3DSA:3.40.190.290,G3DSA:1.10.10.10			PTHR30537,PTHR30537:SF33	PF00126,PF03466					PS50931			SSF46785,SSF53850						K	lysr family transcriptional regulator
MPAO1_00970	206588	207340	753		3-oxoacyl-ACP reductase FabG		TRUE		PA0182	PA0182												Cytoplasmic	CYT			cd05233		G3DSA:3.40.50.720			PTHR42760,PTHR42760:SF50	PF13561		PR00080,PR00080,PR00080,PR00081,PR00081,PR00081,PR00081,PR00081,PR00081					SM00822	SSF51735						S	Dehydrogenase reductase
MPAO1_00975	207440	209050	1611		arylsulfatase		TRUE		PA0183	PA0183												Cytoplasmic	CYT			cd16025		G3DSA:3.40.720.10,G3DSA:3.30.1120.10			PTHR42693:SF20,PTHR42693	PF00884				PS00523,PS00149				SSF53649		ATSA	GO:0005575,GO:0005622,GO:0005623,GO:0005737,GO:0042597,GO:0044424,GO:0044464	K01130		P	Arylsulfatase (Ec 3.1.6.1)
MPAO1_00980	209138	209977	840		ABC transporter ATP-binding protein		TRUE		PA0184	PA0184												CytoplasmicMembrane	CYT			cd03293		G3DSA:3.40.50.300			PTHR42788,PTHR42788:SF5	PF00005				PS00211	PS50893		SM00382	SSF52540		ATSC	GO:0000166,GO:0001882,GO:0001883,GO:0003674,GO:0003824,GO:0005215,GO:0005488,GO:0005524,GO:0005575,GO:0005623,GO:0005886,GO:0006139,GO:0006152,GO:0006163,GO:0006195,GO:0006200,GO:0006725,GO:0006753,GO:0006793,GO:0006796,GO:0006807,GO:0006810,GO:0008150,GO:0008152,GO:0009056,GO:0009116,GO:0009117,GO:0009119,GO:0009123,GO:0009125,GO:0009126,GO:0009128,GO:0009141,GO:0009143,GO:0009144,GO:0009146,GO:…	K02049,K15555		P	(ABC) transporter
MPAO1_00985	209974	211590	1617		ABC transporter permease		TRUE		PA0185	PA0185										12	transmembrane	CytoplasmicMembrane	CYT		10	cd06261,cd06261		G3DSA:1.10.3720.10,G3DSA:1.10.3720.10			PTHR30151:SF24,PTHR30151:SF24,PTHR30151,PTHR30151	PF00528,PF00528					PS50928,PS50928			SSF161098,SSF161098		ATSB	GO:0003674,GO:0003824,GO:0005215,GO:0005575,GO:0005623,GO:0005886,GO:0005887,GO:0006139,GO:0006152,GO:0006163,GO:0006195,GO:0006200,GO:0006725,GO:0006753,GO:0006793,GO:0006796,GO:0006807,GO:0006810,GO:0008150,GO:0008152,GO:0009056,GO:0009116,GO:0009117,GO:0009119,GO:0009123,GO:0009125,GO:0009126,GO:0009128,GO:0009141,GO:0009143,GO:0009144,GO:0009146,GO:0009150,GO:0009154,GO:0009158,GO:0009161,GO:…	K02050,K15554		P	binding-protein-dependent transport systems inner membrane component
MPAO1_00990	211857	212918	1062		ABC transporter		TRUE		PA0186	PA0186							yes	1	30		secreted	Unknown	SpI	Y	1			G3DSA:3.40.190.10,G3DSA:3.40.190.10,G3DSA:3.40.190.10			PTHR30024:SF21,PTHR30024	PF09084								SSF53850		ATSR	GO:0003674,GO:0003824,GO:0005215,GO:0005575,GO:0005623,GO:0006139,GO:0006152,GO:0006163,GO:0006195,GO:0006200,GO:0006725,GO:0006753,GO:0006793,GO:0006796,GO:0006807,GO:0006810,GO:0008150,GO:0008152,GO:0009056,GO:0009116,GO:0009117,GO:0009119,GO:0009123,GO:0009125,GO:0009126,GO:0009128,GO:0009141,GO:0009143,GO:0009144,GO:0009146,GO:0009150,GO:0009154,GO:0009158,GO:0009161,GO:0009164,GO:0009166,GO:…	K15553		P	sulfate ester binding protein
MPAO1_00995	213336	214151	816		TauD/TfdA family dioxygenase		TRUE		PA0187	PA0187												Cytoplasmic	CYT			cd00250		G3DSA:3.60.130.10			PTHR10696,PTHR10696:SF23	PF02668								SSF51197						Q	taurine catabolism dioxygenase
MPAO1_01000	214148	215029	882		AEC family transporter		TRUE		PA0188	PA0188										10	transmembrane	CytoplasmicMembrane	TMH		8						PTHR36838	PF03547												K07088		S	Membrane transport protein
MPAO1_01005	215067	216425	1359		outer membrane porin, OprD family		TRUE		PA0189	PA0189							yes	1	25		secreted	OuterMembrane	SpI					G3DSA:2.40.160.10		mobidb-lite,mobidb-lite	PTHR34596	PF03573										YBFM	GO:0003674,GO:0003824,GO:0005215,GO:0005575,GO:0005623,GO:0006022,GO:0006030,GO:0006040,GO:0006807,GO:0006810,GO:0006811,GO:0006820,GO:0006865,GO:0008150,GO:0008152,GO:0008233,GO:0008236,GO:0009279,GO:0009987,GO:0015267,GO:0015288,GO:0015711,GO:0015802,GO:0015849,GO:0016020,GO:0016021,GO:0016787,GO:0017171,GO:0019867,GO:0022803,GO:0022829,GO:0022857,GO:0030312,GO:0030313,GO:0031224,GO:0031230,GO:…	K18093		M	Outer membrane porin
MPAO1_01010	216673	217398	726		phosphatase PAP2 family protein		TRUE		PA0190	PA0190							yes	1	28		secreted	Periplasmic	SpI	Y		cd03397		G3DSA:1.20.144.10			PTHR14969:SF37,PTHR14969	PF01569	PIRSF000897						SM00014	SSF48317						I	PHOsphatase
MPAO1_01015	217422	218339	918		LysR family transcriptional regulator		TRUE		PA0191	PA0191												Cytoplasmic	CYT			cd05466		G3DSA:3.40.190.10,G3DSA:3.40.190.10,G3DSA:3.40.190.10,G3DSA:1.10.10.10			PTHR30419:SF23,PTHR30419	PF00126,PF03466		PR00039,PR00039,PR00039			PS50931			SSF53850,SSF46785						K	LysR family transcriptional regulator
MPAO1_01025	218689	221061	2373		TonB-dependent receptor		TRUE		PA0192	PA0192							yes	1	35		secreted	OuterMembrane	SpI	Y				G3DSA:2.40.170.20			PTHR32552:SF33,PTHR32552	PF00593,PF07715				PS01156				SSF56935		MFLA_0872	GO:0005575,GO:0005623,GO:0009279,GO:0016020,GO:0019867,GO:0030312,GO:0030313,GO:0031975,GO:0044462,GO:0044464,GO:0071944	K02014		P	TonB-dependent receptor
MPAO1_01030	221102	222004	903		TauD/TfdA family dioxygenase		TRUE		PA0193	PA0193												Cytoplasmic	CYT					G3DSA:3.60.130.10			PTHR30468:SF5,PTHR30468	PF02668								SSF51197		ATSK	GO:0003674,GO:0003824,GO:0006790,GO:0008150,GO:0008152,GO:0008484,GO:0009056,GO:0009987,GO:0016787,GO:0016788,GO:0018741,GO:0044237,GO:0044248	K03119		Q	Alkylsulfatase
MPAO1_01035	222072	222971	900		TauD/TfdA family dioxygenase		TRUE		PA0194	PA0194												Cytoplasmic	CYT					G3DSA:3.60.130.10			PTHR30468:SF18,PTHR30468	PF02668								SSF51197						Q	taurine catabolism dioxygenase
MPAO1_01040	223618	224736	1119		Re/Si-specific NAD(P)(+) transhydrogenase subunit alpha		TRUE		PA0195	PA0195		expressed										CytoplasmicMembrane	CYT			cd05304		G3DSA:3.40.50.720,G3DSA:3.40.50.720,G3DSA:3.40.50.720			PTHR10160:SF19,PTHR10160	PF01262,PF05222							SM01002,SM01003	SSF52283,SSF51735		PNTA	GO:0000166,GO:0003674,GO:0003824,GO:0003957,GO:0005215,GO:0005488,GO:0005575,GO:0005623,GO:0005886,GO:0005887,GO:0006091,GO:0006139,GO:0006725,GO:0006732,GO:0006733,GO:0006739,GO:0006740,GO:0006753,GO:0006793,GO:0006796,GO:0006807,GO:0006810,GO:0006811,GO:0006812,GO:0006818,GO:0008150,GO:0008152,GO:0008324,GO:0008746,GO:0008750,GO:0009117,GO:0009987,GO:0015075,GO:0015077,GO:0015078,GO:0015672,GO:…	K00324	NADTRHD,THD2,THD2pp	C	The transhydrogenation between NADH and NADP is coupled to respiration and ATP hydrolysis and functions as a proton pump across the membrane ()
MPAO1_01045	224812	225120	309		NAD(P) transhydrogenase subunit alpha		TRUE		PA0195.1	PA0195.1										3	transmembrane	CytoplasmicMembrane	TMH		3						PTHR10160:SF19,PTHR10160	PF12769										PNTAB	GO:0005575,GO:0005623,GO:0005886,GO:0008150,GO:0008152,GO:0016020,GO:0044464,GO:0044710,GO:0055114,GO:0071944	K00322,K00324		C	transhydrogenase, subunit alpha
MPAO1_01050	225120	226556	1437		NAD(P)(+) transhydrogenase (Re/Si-specific) subunit beta		TRUE		PA0196	PA0196		expressed								9	transmembrane	CytoplasmicMembrane	TMH		8			G3DSA:3.40.50.1220			PTHR44758:SF1,PTHR44758	PF02233	PIRSF000204							SSF52467		PNTB	GO:0000166,GO:0003674,GO:0003824,GO:0003957,GO:0005215,GO:0005488,GO:0005575,GO:0005623,GO:0005886,GO:0005887,GO:0006091,GO:0006139,GO:0006725,GO:0006732,GO:0006733,GO:0006739,GO:0006740,GO:0006753,GO:0006793,GO:0006796,GO:0006807,GO:0006810,GO:0006811,GO:0006812,GO:0006818,GO:0008150,GO:0008152,GO:0008324,GO:0008746,GO:0008750,GO:0009117,GO:0009987,GO:0015075,GO:0015077,GO:0015078,GO:0015672,GO:…	K00325	NADTRHD,THD2,THD2pp	C	The transhydrogenation between NADH and NADP is coupled to respiration and ATP hydrolysis and functions as a proton pump across the membrane ()
MPAO1_01055	226899	227711	813		protein tonB2		TRUE		PA0197	PA0197										1	transmembrane	Periplasmic	CYT		1			G3DSA:3.30.1150.10		mobidb-lite,mobidb-lite,mobidb-lite	PTHR33446,PTHR33446:SF6	PF03544		PR01374,PR01374,PR01374						SSF74653	TIGR01352	TONB1	GO:0000041,GO:0003674,GO:0005215,GO:0005381,GO:0005575,GO:0005623,GO:0005886,GO:0005887,GO:0006810,GO:0006811,GO:0006812,GO:0006826,GO:0006873,GO:0006875,GO:0006879,GO:0008150,GO:0008324,GO:0009987,GO:0015075,GO:0015343,GO:0015603,GO:0015688,GO:0015891,GO:0016020,GO:0016021,GO:0019725,GO:0022857,GO:0022890,GO:0022891,GO:0022892,GO:0030001,GO:0030003,GO:0030288,GO:0030312,GO:0030313,GO:0031224,GO:…	K03832		M	TonB family
MPAO1_01060	227740	228459	720		MotA/TolQ/ExbB proton channel family protein		TRUE		PA0198	PA0198										3	transmembrane	CytoplasmicMembrane	CYT		3						PTHR30625,PTHR30625:SF3	PF01618										AVIN_08070	GO:0005575,GO:0006810,GO:0008150,GO:0016020,GO:0051179,GO:0051234	K03561		U	motA TolQ ExbB proton channel
MPAO1_01065	228461	228862	402		biopolymer transporter ExbD		TRUE		PA0199	PA0199										1	transmembrane	CytoplasmicMembrane	CYT		1			G3DSA:3.30.420.270			PTHR30558:SF12,PTHR30558	PF02472										AVIN_08060	GO:0005575,GO:0005623,GO:0005886,GO:0016020,GO:0044464,GO:0071944	K03559,K03560		U	Biopolymer transport protein, ExbD
MPAO1_01070	229043	229255	213		DUF3079 domain-containing protein		TRUE		PA0200	PA0200												Unknown	CYT									PF11278														S	Protein of unknown function (DUF3079)
MPAO1_01075	229471	230052	582		alpha/beta hydrolase		TRUE		PA0201	PA0201												Unknown	CYT					G3DSA:3.40.50.1820				PF06821								SSF53474				K07002		S	Pfam:DUF1234
MPAO1_01080	230060	231517	1458		amidase		TRUE		PA0202	PA0202												Cytoplasmic	CYT					G3DSA:3.90.1300.10			PTHR11895:SF76,PTHR11895	PF01425								SSF75304						J	Allows the formation of correctly charged Gln-tRNA(Gln) through the transamidation of misacylated Glu-tRNA(Gln) in organisms which lack glutaminyl-tRNA synthetase. The reaction takes place in the presence of glutamine and ATP through an activated gamma-phospho-Glu-tRNA(Gln) ()
MPAO1_01085	231583	232617	1035		extracellular solute-binding protein		TRUE		PA0203	PA0203		expressed					yes	1	22		secreted	Periplasmic	SpI	Y		cd13664		G3DSA:3.40.190.10,G3DSA:3.40.190.10,G3DSA:3.40.190.10,G3DSA:3.40.190.10			PTHR30222,PTHR30222:SF12	PF13416	PIRSF019574	PR00909,PR00909,PR00909,PR00909,PR00909,PR00909,PR00909						SSF53850						E	Putrescine ABC transporter
MPAO1_01090	232640	233449	810		ABC transporter permease		TRUE		PA0204	PA0204										7	transmembrane	CytoplasmicMembrane	TMH		7	cd06261		G3DSA:1.10.3720.10			PTHR43848,PTHR43848:SF3	PF00528					PS50928			SSF161098			GO:0005575,GO:0006810,GO:0008150,GO:0016020,GO:0051179,GO:0051234	K11070,K11074		P	Putrescine ABC transporter
MPAO1_01095	233446	234366	921		ABC transporter permease		TRUE		PA0205	PA0205										6	transmembrane	CytoplasmicMembrane	TMH		6	cd06261		G3DSA:1.10.3720.10			PTHR42929,PTHR42929:SF1	PF00528					PS50928			SSF161098			GO:0005575,GO:0016020	K11071		P	Putrescine ABC transporter
MPAO1_01100	234392	235504	1113		spermidine/putrescine import ATP-binding proteinPotA 1		TRUE		PA0206	PA0206												CytoplasmicMembrane	CYT					G3DSA:2.40.50.140,G3DSA:2.40.50.940,G3DSA:2.40.50.940,G3DSA:3.40.50.300			PTHR42781,PTHR42781:SF4	PF00005,PF08402				PS00211	PS51305,PS50893		SM00382	SSF50331,SSF52540	TIGR01187	POTA	GO:0005575,GO:0005623,GO:0005886,GO:0006810,GO:0008150,GO:0016020,GO:0044464,GO:0051179,GO:0051234,GO:0071944	K02010,K02052,K11072,K11076		E	Part of the ABC transporter complex PotABCD involved in spermidine putrescine import. Responsible for energy coupling to the transport system ()
MPAO1_01105	235735	236628	894		LysR family transcriptional regulator		TRUE		PA0207	PA0207												Cytoplasmic	CYT					G3DSA:3.40.190.10,G3DSA:1.10.10.10,G3DSA:3.40.190.10,G3DSA:3.40.190.10			PTHR30537,PTHR30537:SF26	PF03466,PF00126		PR00039,PR00039,PR00039			PS50931			SSF53850,SSF46785						K	lysr family transcriptional regulator
MPAO1_01110	236749	238413	1665	mdcA	malonate decarboxylase subunit alpha		TRUE		PA0208	PA0208												Cytoplasmic	CYT					G3DSA:3.40.1080.10			PTHR43293,PTHR43293:SF2	PF16957								SSF100950,SSF100950	TIGR01110	MDCA	GO:0008150,GO:0008152,GO:0009056,GO:0009987,GO:0044237,GO:0044248	K13929		Q	malonate decarboxylase alpha subunit
MPAO1_01115	238413	239294	882		triphosphoribosyl-dephospho-CoA synthase		TRUE		PA0209	PA0209												Unknown	CYT						MF_01883		PTHR30201	PF01874									TIGR03132	MDCB	GO:0003674,GO:0003824,GO:0006139,GO:0006163,GO:0006164,GO:0006725,GO:0006732,GO:0006753,GO:0006793,GO:0006796,GO:0006807,GO:0008150,GO:0008152,GO:0009058,GO:0009108,GO:0009116,GO:0009117,GO:0009119,GO:0009123,GO:0009124,GO:0009126,GO:0009127,GO:0009150,GO:0009152,GO:0009156,GO:0009161,GO:0009163,GO:0009165,GO:0009167,GO:0009168,GO:0009259,GO:0009260,GO:0009987,GO:0016740,GO:0016772,GO:0016780,GO:…	K05966,K13927,K13930		H	Involved in the formation of 2-(5''-phosphoribosyl)-3'- dephosphocoenzyme-A, the prosthetic group of the acyl-carrier protein of the malonate decarboxylase ()
MPAO1_01120	239296	239595	300		malonate decarboxylase ACP		TRUE		PA0210	PA0210												Cytoplasmic	CYT						MF_00710			PF06857			PD015450						TIGR03130	MDCC	GO:0000036,GO:0003674,GO:0003824,GO:0005488,GO:0005575,GO:0005622,GO:0005623,GO:0005737,GO:0005975,GO:0006082,GO:0006629,GO:0006631,GO:0006633,GO:0008150,GO:0008152,GO:0008610,GO:0009058,GO:0009987,GO:0016053,GO:0016829,GO:0016830,GO:0016831,GO:0019752,GO:0032787,GO:0043436,GO:0044237,GO:0044238,GO:0044249,GO:0044255,GO:0044262,GO:0044281,GO:0044283,GO:0044424,GO:0044464,GO:0044620,GO:0044710,GO:…	K13931		I	Subunit of malonate decarboxylase, it is an acyl carrier protein to which acetyl and malonyl thioester residues are bound via a 2'-(5''-phosphoribosyl)-3'-dephospho-CoA prosthetic group and turn over during the catalytic mechanism ()
MPAO1_01125	239588	240451	864		biotin-independent malonate decarboxylase subunit beta		TRUE		PA0211	PA0211												Cytoplasmic	CYT					G3DSA:3.90.226.10			PTHR42995:SF1,PTHR42995	PF01039					PS50980			SSF52096	TIGR03133					I	Component of the acetyl coenzyme A carboxylase (ACC) complex. Biotin carboxylase (BC) catalyzes the carboxylation of biotin on its carrier protein (BCCP) and then the CO(2) group is transferred by the transcarboxylase to acetyl-CoA to form malonyl- CoA ()
MPAO1_01130	240448	241254	807	mdcE	biotin-independent malonate decarboxylase subunit gamma		TRUE		PA0212	PA0212												Cytoplasmic	CYT					G3DSA:3.90.226.10				PF06833								SSF52096	TIGR03134	MDCE	GO:0003674,GO:0003824,GO:0005975,GO:0008150,GO:0008152,GO:0009056,GO:0009987,GO:0016829,GO:0016830,GO:0016831,GO:0044237,GO:0044238,GO:0044248,GO:0044262,GO:0071704	K13933	MACPD	Q	malonate Decarboxylase Gamma Subunit
MPAO1_01135	241270	241962	693		malonate decarboxylase holo-ACP synthase		TRUE		PA0213	PA0213												Cytoplasmic	CYT						MF_00650	mobidb-lite,mobidb-lite		PF10620									TIGR03135	MDCG		K13934		Q	Transfers 2'-(5-triphosphoribosyl)-3'-dephosphocoenzyme- A to the apo- acyl-carrier-protein of the malonate decarboxylase to yield holo- acyl-carrier-protein ()
MPAO1_01140	241959	242891	933	mdcH	malonate decarboxylase subunit epsilon		TRUE		PA0214	PA0214												Cytoplasmic	CYT					G3DSA:3.40.366.10,G3DSA:3.40.366.10,G3DSA:3.30.70.250			PTHR42681:SF1,PTHR42681	PF00698	PIRSF000446						SM00827	SSF52151,SSF52151,SSF55048	TIGR03131	FABD	GO:0003674,GO:0003824,GO:0005975,GO:0006629,GO:0008150,GO:0008152,GO:0009987,GO:0016829,GO:0016830,GO:0016831,GO:0044237,GO:0044238,GO:0044255,GO:0044262,GO:0044710,GO:0071704	K00645,K13935		I	malonyl CoA-acyl carrier protein transacylase
MPAO1_01145	242948	243352	405	madL	malonate transporter subunit MadL		TRUE		PA0215	PA0215										4	transmembrane	CytoplasmicMembrane	TMH		4							PF03817									TIGR00807	MADL				P	malonate transporter, MadL subunit
MPAO1_01150	243358	244122	765	madM	malonate transporter subunit MadM		TRUE		PA0216	PA0216										8	transmembrane	CytoplasmicMembrane	TMH		8							PF03818									TIGR00808	MADM				P	Malonate transporter, MadM subunit
MPAO1_01155	244207	245136	930		LysR family transcriptional regulator		TRUE		PA0217	PA0217												Cytoplasmic	CYT			cd08416		G3DSA:1.10.10.10,G3DSA:3.40.190.290			PTHR30346:SF0,PTHR30346	PF00126,PF03466					PS50931			SSF53850,SSF46785		MDCR	GO:0001071,GO:0003674,GO:0003700,GO:0006355,GO:0008150,GO:0009889,GO:0010468,GO:0010556,GO:0019219,GO:0019222,GO:0031323,GO:0031326,GO:0050789,GO:0050794,GO:0051171,GO:0051252,GO:0060255,GO:0065007,GO:0080090,GO:2000112,GO:2001141	K13928		K	Transcriptional regulator
MPAO1_01160	245465	246385	921		LysR family transcriptional regulator		TRUE		PA0218	PA0218												Cytoplasmic	CYT			cd08412		G3DSA:3.40.190.10,G3DSA:1.10.10.10,G3DSA:3.40.190.10,G3DSA:3.40.190.10			PTHR30346:SF0,PTHR30346	PF00126,PF03466		PR00039,PR00039,PR00039			PS50931			SSF53850,SSF46785		BMUL_5408	GO:0006082,GO:0006355,GO:0006520,GO:0006807,GO:0008150,GO:0008152,GO:0009889,GO:0009987,GO:0010468,GO:0010556,GO:0019219,GO:0019222,GO:0019752,GO:0031323,GO:0031326,GO:0043436,GO:0044237,GO:0044238,GO:0044281,GO:0044710,GO:0050789,GO:0050794,GO:0051171,GO:0051252,GO:0060255,GO:0065007,GO:0071704,GO:0080090,GO:1901564,GO:2000112,GO:2001141	K13634		K	LysR family transcriptional regulator
MPAO1_01170	246736	248226	1491		aldehyde dehydrogenase		TRUE		PA0219	PA0219												Cytoplasmic	CYT			cd07112		G3DSA:3.40.309.10,G3DSA:3.40.605.10,G3DSA:3.40.605.10			PTHR11699:SF211,PTHR11699	PF00171				PS00070,PS00687				SSF53720		ALDH	GO:0008150,GO:0008152,GO:0044710,GO:0055114	K00128,K09472	ALDD2x	C	dehydrogenase
MPAO1_01175	248284	249717	1434		APC family permease		TRUE		PA0220	PA0220										12	transmembrane	CytoplasmicMembrane	TMH		12			G3DSA:1.20.1740.10			PTHR11785,PTHR11785:SF512	PF13520	PIRSF006060													E	Amino Acid
MPAO1_01180	249748	251130	1383		aspartate aminotransferase family protein		TRUE		PA0221	PA0221												Cytoplasmic	CYT			cd00610		G3DSA:3.90.1150.10,G3DSA:3.90.1150.10,G3DSA:3.40.640.10			PTHR42684,PTHR42684:SF4	PF00202	PIRSF000521							SSF53383			GO:0003674,GO:0003824,GO:0004644,GO:0006082,GO:0006520,GO:0006807,GO:0008150,GO:0008152,GO:0009987,GO:0016740,GO:0016741,GO:0016742,GO:0019752,GO:0043436,GO:0044237,GO:0044238,GO:0044281,GO:0044710,GO:0071704,GO:1901564	K00822,K00833,K12256		E	Aminotransferase
MPAO1_01185	251294	252352	1059		ABC transporter substrate-binding protein		TRUE		PA0222	PA0222							yes	1	30		secreted	Periplasmic	SpI	Y		cd13589		G3DSA:3.40.190.10,G3DSA:3.40.190.10,G3DSA:3.40.190.10,G3DSA:3.40.190.10			PTHR30006,PTHR30006:SF22	PF13416								SSF53850						E	extracellular solute-binding protein, family 1
MPAO1_01190	252430	253311	882		dihydrodipicolinate synthase family protein		TRUE		PA0223	PA0223												Cytoplasmic	CYT			cd00408		G3DSA:3.20.20.70			PTHR12128,PTHR12128:SF15	PF00701	PIRSF001365	PR00146,PR00146,PR00146,PR00146					SM01130	SSF51569		DAPA1	GO:0005575,GO:0005622,GO:0005623,GO:0005737,GO:0044424,GO:0044464	K01714		E	dihydrodipicolinate
MPAO1_01195	253371	254153	783		aldolase		TRUE		PA0224	PA0224												Cytoplasmic	CYT					G3DSA:3.40.225.10			PTHR10672,PTHR10672:SF3	PF00596							SM01007	SSF53639		HELO_2822		K01628		G	Class II aldolase adducin
MPAO1_01200	254308	254847	540		helix-turn-helix domain-containing protein		TRUE		PA0225	PA0225		expressed										Cytoplasmic	CYT			cd00093		G3DSA:1.10.260.40,G3DSA:2.60.120.10			PTHR10245:SF103,PTHR10245	PF07883,PF01381					PS50943		SM00530	SSF47413,SSF51182						K	transcriptional regulator
MPAO1_01205	254998	255849	852		CoA transferase subunit A		TRUE		PA0226	PA0226												Cytoplasmic	CYT					G3DSA:3.30.30.40,G3DSA:3.40.1080.10,G3DSA:3.40.1080.10			PTHR13707:SF47,PTHR13707	PF01144							SM00882	SSF100950		CATI	GO:0003674,GO:0003824,GO:0006725,GO:0008150,GO:0008152,GO:0008410,GO:0009056,GO:0009987,GO:0016740,GO:0016782,GO:0019439,GO:0042952,GO:0044237,GO:0044248,GO:0047569	K01039		I	transferase, subunit A
MPAO1_01210	255846	256628	783		CoA-transferase subunit beta		TRUE		PA0227	PA0227							yes	1	34		secreted	Cytoplasmic	CYT					G3DSA:3.40.1080.10			PTHR43293	PF01144							SM00882	SSF100950		GCTB	GO:0003674,GO:0003824,GO:0006725,GO:0008150,GO:0008152,GO:0008410,GO:0009056,GO:0009987,GO:0016740,GO:0016782,GO:0019439,GO:0042952,GO:0044237,GO:0044248,GO:0047569	K01040		I	transferase subunit B
MPAO1_01215	256625	257830	1206		beta-ketoadipyl CoA thiolase		TRUE		PA0228	PA0228												Cytoplasmic	CYT			cd00751		G3DSA:3.40.47.10,G3DSA:3.40.47.10,G3DSA:3.40.47.10,G3DSA:3.40.47.10			PTHR43853,PTHR43853:SF2	PF02803,PF00108	PIRSF000429			PS00098,PS00099,PS00737				SSF53901,SSF53901	TIGR02430,TIGR01930	PCAF	GO:0003674,GO:0003824,GO:0006725,GO:0008150,GO:0008152,GO:0009056,GO:0009987,GO:0016740,GO:0016746,GO:0016747,GO:0019439,GO:0044237,GO:0044248	K00626,K00632,K02615,K07823	3OXCOAT,OGCOAAT	I	Catalyzes the final step of fatty acid oxidation in which acetyl-CoA is released and the CoA ester of a fatty acid two carbons shorter is formed ()
MPAO1_01220	257980	259278	1299		MFS transporter		TRUE		PA0229	PA0229										12	transmembrane	CytoplasmicMembrane	TMH		12	cd06174		G3DSA:1.20.1250.20			PTHR43528,PTHR43528:SF4	PF07690,PF00083				PS00217	PS50850			SSF103473	TIGR00883	KGTP	GO:0003674,GO:0005215,GO:0005575,GO:0005623,GO:0005886,GO:0006810,GO:0006811,GO:0006812,GO:0008150,GO:0008324,GO:0009987,GO:0015075,GO:0015291,GO:0015293,GO:0015294,GO:0016020,GO:0022804,GO:0022857,GO:0022891,GO:0022892,GO:0034220,GO:0044464,GO:0044699,GO:0044763,GO:0044765,GO:0051179,GO:0051234,GO:0055085,GO:0071944	K02625,K03761	3OXOADPt_pp,AKGt2r,AKGt2rpp	G	Metabolite H symporter, major facilitator superfamily (MFS)
MPAO1_01225	259301	260680	1380		3-carboxy-cis,cis-muconate cycloisomerase		TRUE		PA0230	PA0230												Cytoplasmic	CYT			cd01597	2	G3DSA:1.10.40.30,G3DSA:1.10.275.10,G3DSA:1.20.200.10			PTHR43093	PF10397,PF00206		PR00145,PR00145,PR00145,PR00145,PR00149,PR00149,PR00149,PR00149		PS00163			SM00998	SSF48557	TIGR02426	PCAB	GO:0003674,GO:0003824,GO:0005575,GO:0005622,GO:0005623,GO:0005737,GO:0006725,GO:0008150,GO:0008152,GO:0009056,GO:0009987,GO:0016853,GO:0016872,GO:0019439,GO:0042952,GO:0044237,GO:0044248,GO:0044424,GO:0044464,GO:0047472	K01032,K01857	MUCCY_kt	F	3-carboxy-cis,cis-muconate cycloisomerase
MPAO1_01230	260696	261487	792	pcaD	3-oxoadipate enol-lactonase		TRUE		PA0231	PA0231												Unknown	CYT					G3DSA:3.40.50.1820			PTHR43039:SF3,PTHR43039	PF00561		PR00111,PR00111,PR00111,PR00111						SSF53474	TIGR02427	PCAD	GO:0003674,GO:0003824,GO:0006725,GO:0008150,GO:0008152,GO:0009056,GO:0009987,GO:0016787,GO:0016788,GO:0019439,GO:0042952,GO:0044237,GO:0044248,GO:0047570,GO:0052689	K01055,K14727	OXOAEL	Q	3-oxoadipate enol-lactonase
MPAO1_01235	261498	261899	402	pcaC	4-carboxymuconolactone decarboxylase		TRUE		PA0232	PA0232												Unknown	CYT					G3DSA:1.20.1290.10			PTHR33570	PF02627								SSF69118	TIGR02425	PCAC	GO:0008150,GO:0008152,GO:0009056,GO:0009987,GO:0044237,GO:0044248	K01055,K01607	4CMLCL_kt	Q	4-Carboxymuconolactone decarboxylase
MPAO1_01240	262074	263015	942		LysR family transcriptional regulator		TRUE		PA0233	PA0233												Cytoplasmic	CYT				1	G3DSA:3.40.190.290,G3DSA:1.10.10.10			PTHR30126,PTHR30126:SF34	PF00126,PF03466		PR00039,PR00039,PR00039			PS50931			SSF46785,SSF53850						K	transcriptional regulator
MPAO1_01245	263206	264039	834		nucleoside-binding protein		TRUE		PA0234	PA0234							yes	1	22		secreted	Unknown	SpI	Y																SSF111364
MPAO1_01250	264481	265827	1347		4-hydroxybenzoate transporter PcaK		TRUE		PA0235	PA0235										12	transmembrane	CytoplasmicMembrane	CYT		12	cd06174		G3DSA:1.20.1250.20,G3DSA:1.20.1250.20			PTHR24064:SF302,PTHR24064	PF07690				PS00216,PS00217	PS50850			SSF103473	TIGR00895	PCAK	GO:0005575,GO:0005623,GO:0005886,GO:0016020,GO:0044464,GO:0071944	K01607,K05548,K05819,K08195,K08369	3_4DHBZ1t_pp,UHBZ1t_pp	G	transporter
MPAO1_01255	266133	266912	780		IclR family transcriptional regulator		TRUE		PA0236	PA0236												Cytoplasmic	CYT					G3DSA:3.30.450.40,G3DSA:1.10.10.10			PTHR30136,PTHR30136:SF31	PF01614,PF09339					PS51077,PS51078		SM00346	SSF46785,SSF55781						K	IclR family transcriptional regulator
MPAO1_01260	267155	268198	1044		gfo/Idh/MocA family oxidoreductase		TRUE		PA0237	PA0237												Periplasmic	CYT					G3DSA:3.40.50.720,G3DSA:3.30.360.10			PTHR43377:SF8,PTHR43377	PF01408,PF02894								SSF55347,SSF51735						S	Oxidoreductase
MPAO1_01265	268221	269036	816		sugar phosphate isomerase/epimerase		TRUE		PA0238	PA0238							yes	1	24		secreted	Cytoplasmic	CYT					G3DSA:3.20.20.150			PTHR12110:SF26,PTHR12110	PF01261								SSF51658						G	Xylose Isomerase Domain-Containing protein
MPAO1_01270	269186	270064	879		DMT family transporter		TRUE		PA0239	PA0239										10	transmembrane	CytoplasmicMembrane	TMH		10						PTHR22911,PTHR22911:SF98	PF00892,PF00892								SSF103481,SSF103481						E, G	membrane
MPAO1_01275	270090	271355	1266		outer membrane porin, OprD family		TRUE		PA0240	PA0240							yes	1	24		secreted	OuterMembrane	SpI	Y				G3DSA:2.40.160.10			PTHR34596	PF03573												K16517		M	Outer membrane porin
MPAO1_01280	271421	272746	1326		MFS transporter		TRUE		PA0241	PA0241										10	transmembrane	CytoplasmicMembrane	CYT		10	cd06174		G3DSA:1.20.1250.20			PTHR11662,PTHR11662:SF285	PF07690					PS50850			SSF103473		EXUT		K08191	GALURt2rpp,GLCURt2rpp	G	Major Facilitator
MPAO1_01285	273292	275196	1905		4-hydroxyphenylpyruvate dioxygenase		TRUE		PA0242	PA0242												Cytoplasmic	CYT			cd08342	1	G3DSA:3.20.20.150,G3DSA:3.10.180.10,G3DSA:3.10.180.10			PTHR12110:SF30,PTHR12110	PF14696,PF00903,PF01261					PS51819,PS51819			SSF54593,SSF51658		HPPD		K00457	DHSKDH	H	4-hydroxyphenylpyruvate dioxygenase
MPAO1_01290	275289	275957	669		TetR/AcrR family transcriptional regulator		TRUE		PA0243	PA0243												Cytoplasmic	CYT					G3DSA:1.10.357.10		mobidb-lite,mobidb-lite	PTHR30328,PTHR30328:SF32	PF00440		PR00455,PR00455			PS50977			SSF48498,SSF46689						K	Tet-R family transcriptional regulator
MPAO1_01295	275997	276851	855		shikimate dehydrogenase		TRUE		PA0244	PA0244							yes	1	18		secreted	Cytoplasmic	CYT			cd01065		G3DSA:3.40.50.720,G3DSA:3.40.50.10860,G3DSA:3.40.50.10860	MF_00222		PTHR21089:SF1,PTHR21089	PF08501								SSF53223,SSF51735		AROE		K00014		E	shikimate dehydrogenase
MPAO1_01300	276848	277294	447		3-dehydroquinate dehydratase 2		TRUE		PA0245	PA0245												Cytoplasmic	CYT			cd00466		G3DSA:3.40.50.9100	MF_00169		PTHR21272,PTHR21272:SF3	PF01220	PIRSF001399		PD004527	PS01029				SSF52304	TIGR01088	AROQ		K03786	DHQTi	E	Catalyzes a trans-dehydration via an enolate intermediate ()
MPAO1_01305	277411	278916	1506		DHA2 family efflux MFS transporter permease subunit		TRUE		PA0246	PA0246										14	transmembrane	CytoplasmicMembrane	TMH		14	cd06174		G3DSA:1.20.1720.10			PTHR23501,PTHR23501:SF106	PF07690		PR01036,PR01036,PR01036,PR01036,PR01036			PS50850			SSF103473,SSF103473,SSF103473	TIGR00711		GO:0006810,GO:0006855,GO:0008150,GO:0009987,GO:0015893,GO:0042221,GO:0042493,GO:0044699,GO:0044763,GO:0044765,GO:0050896,GO:0051179,GO:0051234,GO:0055085			P	EmrB QacA family drug resistance transporter
MPAO1_01310	279091	280275	1185	pobA	4-hydroxybenzoate 3-monooxygenase		TRUE		PA0247	PA0247												Cytoplasmic	CYT					G3DSA:3.30.9.10,G3DSA:3.30.9.10,G3DSA:3.30.9.10,G3DSA:3.50.50.60,G3DSA:3.50.50.60,G3DSA:3.50.50.60			PTHR43004,PTHR43004:SF3	PF01494		PR00420,PR00420,PR00420,PR00420,PR00420						SSF51905,SSF51905,SSF54373	TIGR02360	POBA	GO:0003674,GO:0003824,GO:0004497,GO:0006082,GO:0006725,GO:0008150,GO:0008152,GO:0009987,GO:0016491,GO:0016705,GO:0016709,GO:0018659,GO:0018874,GO:0019752,GO:0032787,GO:0042537,GO:0043436,GO:0044237,GO:0044281,GO:0044710,GO:0055114,GO:0071704,GO:1901360	K00481	4HBHYOX	C, H	4-hydroxybenzoate 3-monooxygenase
MPAO1_01315	280453	281319	867		helix-turn-helix domain-containing protein		TRUE		PA0248	PA0248												Cytoplasmic	CYT					G3DSA:2.60.120.10,G3DSA:1.10.10.60			PTHR11019:SF154,PTHR11019	PF12833,PF02311		PR00032,PR00032			PS01124		SM00342	SSF46689,SSF51182		POBR	GO:0001071,GO:0003674,GO:0003700,GO:0006355,GO:0008150,GO:0009889,GO:0010468,GO:0010556,GO:0019219,GO:0019222,GO:0031323,GO:0031326,GO:0050789,GO:0050794,GO:0051171,GO:0051252,GO:0060255,GO:0065007,GO:0080090,GO:2000112,GO:2001141	K02508,K18954		K	AraC family transcriptional regulator
MPAO1_01320	281316	281762	447		GNAT family N-acetyltransferase		TRUE		PA0249	PA0249												Unknown	CYT			cd04301		G3DSA:3.40.630.30			PTHR43800	PF13508					PS51186			SSF55729						K	#NAME?
MPAO1_01325	281840	282274	435		CBS domain-containing protein		TRUE		PA0250	PA0250		expressed										Unknown	CYT			cd04623		G3DSA:3.10.580.10			PTHR43080:SF2,PTHR43080	PF00571,PF00571					PS51371,PS51371		SM00116,SM00116	SSF54631						S	Cbs domain-containing protein
MPAO1_01330	282429	283070	642		suppressor of fused domain protein		TRUE		PA0251	PA0251												Cytoplasmic	CYT									PF05076								SSF103359						S	Suppressor of fused protein (SUFU)
MPAO1_01335	283335	283622	288		hypothetical protein		TRUE		PA0252	PA0252							yes	1	33		secreted	Unknown	CYT
MPAO1_01340	283714	284190	477		MarR family transcriptional regulator		TRUE		PA0253	PA0253												Cytoplasmic	CYT					G3DSA:1.10.10.10			PTHR33164	PF01047				PS01117	PS50995		SM00347	SSF46785						K	Transcriptional regulator
MPAO1_01345	284231	285721	1491		UbiD family decarboxylase		TRUE		PA0254	PA0254												Cytoplasmic	CYT					G3DSA:3.40.1670.10	MF_01983		PTHR30108:SF1,PTHR30108	PF01977								SSF50475,SSF143968	TIGR00148					H	3-octaprenyl-4-hydroxybenzoate carboxy-lyase
MPAO1_01350	285855	286541	687		DUF1275 domain-containing protein		TRUE		PA0255	PA0255										6	transmembrane	CytoplasmicMembrane	TMH								PTHR37314	PF06912														S	Protein of unknown function (DUF1275)
MPAO1_01355	286705	287637	933		hypothetical protein		TRUE		PA0256	PA0256												Cytoplasmic	CYT
MPAO1_01365	289079	290521	1443		DUF2875 domain-containing protein		TRUE		PA0259	PA0259		expressed										Unknown	CYT							mobidb-lite		PF11394,PF11394														S	Protein of unknown function (DUF2875)
MPAO1_01370	290671	292821	2151		DUF3274 domain-containing protein		TRUE		PA0260	PA0260												Unknown	CYT					G3DSA:3.40.50.1820		mobidb-lite		PF11678								SSF53474
MPAO1_01375	292818	293315	498		hypothetical protein		TRUE		PA0261	PA0261							yes	1	19		secreted	Unknown	SpI	Y
MPAO1_01380	293319	296378	3060	tssI	type VI secretion system tip protein VgrG		TRUE		PA0262	PA0262												Cytoplasmic	CYT					G3DSA:3.30.1920.30,G3DSA:2.40.50.230,G3DSA:2.30.110.50,G3DSA:2.30.110.50,G3DSA:2.30.110.50,G3DSA:3.55.50.10		mobidb-lite,mobidb-lite	PTHR32305,PTHR32305:SF11	PF05954,PF10106,PF13296								SSF69279,SSF69255,SSF69279,SSF69349	TIGR03361,TIGR01646					S	Rhs element vgr protein
MPAO1_01385	296560	297078	519	hcp	type VI secretion system tube protein Hcp		TRUE		PA0263;PA1512;PA5267	PA0263												Extracellular	CYT					G3DSA:2.30.110.20			PTHR34319:SF5,PTHR34319	PF05638								SSF141452	TIGR03344		GO:0005575,GO:0005576	K11903		S	Secreted protein hcp
MPAO1_01400	299039	300490	1452		NAD-dependent succinate-semialdehyde dehydrogenase		TRUE		PA0265	PA0265		expressed										Cytoplasmic	CYT			cd07103		G3DSA:3.40.605.10,G3DSA:3.40.605.10,G3DSA:3.40.309.10			PTHR43353,PTHR43353:SF5	PF00171				PS00070,PS00687				SSF53720	TIGR01780	GABD	GO:0003674,GO:0003824,GO:0004777,GO:0005575,GO:0005622,GO:0005623,GO:0005737,GO:0006082,GO:0006520,GO:0006553,GO:0006554,GO:0006807,GO:0008150,GO:0008152,GO:0009013,GO:0009056,GO:0009063,GO:0009066,GO:0009068,GO:0009448,GO:0009450,GO:0009987,GO:0016054,GO:0016491,GO:0016620,GO:0016903,GO:0019477,GO:0019752,GO:0032787,GO:0043436,GO:0044237,GO:0044238,GO:0044248,GO:0044281,GO:0044282,GO:0044424,GO:…	K00135	OXPTNDH,SSALx,SSALy	C	dehydrogenase
MPAO1_01410	300735	302015	1281		5-aminovalerate aminotransferase DavT		TRUE		PA0266	PA0266		expressed										Cytoplasmic	CYT			cd00610		G3DSA:3.40.640.10,G3DSA:3.90.1150.10,G3DSA:3.90.1150.10			PTHR43206,PTHR43206:SF2	PF00202	PIRSF000521,PIRSF000521,PIRSF000521			PS00600				SSF53383	TIGR00700	GABT	GO:0003674,GO:0003824,GO:0003867,GO:0005488,GO:0006082,GO:0006520,GO:0006553,GO:0006554,GO:0006807,GO:0008150,GO:0008152,GO:0008483,GO:0009056,GO:0009063,GO:0009066,GO:0009068,GO:0009448,GO:0009450,GO:0009987,GO:0016054,GO:0016740,GO:0016769,GO:0019477,GO:0019752,GO:0030170,GO:0032787,GO:0043167,GO:0043168,GO:0043436,GO:0044237,GO:0044238,GO:0044248,GO:0044281,GO:0044282,GO:0044710,GO:0044712,GO:…	K07250,K14268	ABTA,APTNAT	E	4-aminobutyrate aminotransferase
MPAO1_01420	302341	303540	1200		response regulator		TRUE		PA0267	PA0267												Cytoplasmic	CYT			cd00156		G3DSA:3.40.50.2300,G3DSA:1.10.3210.10			PTHR43412:SF2,PTHR43412	PF08668,PF00072					PS50110,PS51833		SM00448	SSF52172,SSF109604						T	response regulator
MPAO1_01425	303694	305115	1422		PLP-dependent aminotransferase family protein		TRUE		PA0268	PA0268												Cytoplasmic	CYT			cd07377,cd00609		G3DSA:1.10.10.10,G3DSA:3.40.640.10			PTHR11751,PTHR11751:SF10	PF00155,PF00392		PR00035,PR00035			PS50949		SM00345	SSF46785,SSF53383		BMUL_4324		K00375		K	GntR family transcriptional regulator
MPAO1_01430	305242	305679	438		carboxymuconolactone decarboxylase family protein		TRUE		PA0269	PA0269		expressed										Unknown	CYT					G3DSA:1.20.1290.10			PTHR34846,PTHR34846:SF3	PF02627								SSF69118	TIGR00778					S	Antioxidant protein with alkyl hydroperoxidase activity. Required for the reduction of the AhpC active site cysteine residues and for the regeneration of the AhpC enzyme activity ()
MPAO1_01435	305691	306098	408		cupin domain-containing protein		TRUE		PA0270	PA0270							yes	1	21		secreted	Unknown	SpI	Y				G3DSA:2.60.120.10			PTHR38599	PF07883								SSF51182						S	cupin 2 domain-containing protein
MPAO1_01440	306132	306416	285		antibiotic biosynthesis monooxygenase		TRUE		PA0271	PA0271												Unknown	CYT					G3DSA:3.30.70.100			PTHR33336,PTHR33336:SF3	PF03992								SSF54909						S	Antibiotic biosynthesis monooxygenase
MPAO1_01445	306413	307345	933		LysR family transcriptional regulator		TRUE		PA0272	PA0272												Cytoplasmic	CYT			cd08417		G3DSA:3.40.190.10,G3DSA:3.40.190.10,G3DSA:3.40.190.10,G3DSA:1.10.10.10			PTHR30118:SF15,PTHR30118	PF03466,PF00126					PS50931			SSF53850,SSF46785						K	LysR family (Transcriptional regulator
MPAO1_01450	307395	308609	1215		MFS transporter		TRUE		PA0273	PA0273							yes	1	29	11	transmembrane	CytoplasmicMembrane	TMH		12	cd06174		G3DSA:1.20.1250.20,G3DSA:1.20.1250.20			PTHR23523:SF1,PTHR23523	PF07690					PS50850			SSF103473						G	cyanate catabolic process
MPAO1_01455	308772	309542	771		hypothetical protein		TRUE		PA0274	PA0274							yes	1	23		secreted	OuterMembrane	SpI	Y			1
MPAO1_01460	309651	310337	687		Crp/Fnr family transcriptional regulator		TRUE		PA0275	PA0275												Cytoplasmic	CYT			cd00038		G3DSA:1.10.10.10,G3DSA:2.60.120.10			PTHR24567:SF13,PTHR24567	PF13545,PF00027					PS51063,PS50042		SM00419,SM00100	SSF51206,SSF46785						T	CAMP-regulatory protein
MPAO1_01465	310413	310928	516		DUF962 domain-containing protein		TRUE		PA0276	PA0276										5	transmembrane	CytoplasmicMembrane	TMH		5						PTHR28026:SF4,PTHR28026	PF06127													3_4DHBZt2	S	membrane
MPAO1_01470	310968	311726	759		peptidase		TRUE		PA0277	PA0277		expressed					yes	1	20		secreted	Unknown	SpII	Y		cd07334		G3DSA:3.30.2010.10			PTHR22726,PTHR22726:SF8	PF01435					PS51257					YCAL		K07387		O	peptidase
MPAO1_01475	311898	312650	753		sulfite exporter TauE/SafE family protein		TRUE		PA0278	PA0278										8	transmembrane	CytoplasmicMembrane	TMH		8						PTHR30269:SF26,PTHR30269	PF01925										BMUL_4042		K07090		S	membrAne
MPAO1_01480	312744	313442	699		transcriptional regulator		TRUE		PA0279	PA0279							yes	1	20		secreted	Unknown	CYT			cd00090		G3DSA:1.10.10.10			PTHR39168,PTHR39168:SF1	PF12840		PR00778,PR00778,PR00778			PS50987		SM00418	SSF46785						K	arsR family transcriptional regulator
MPAO1_01485	313455	314444	990		sulfate/thiosulfate import ATP-binding protein CysA		TRUE		PA0280	PA0280		expressed										CytoplasmicMembrane	CYT			cd03296		G3DSA:3.40.50.300			PTHR43514,PTHR43514:SF1	PF12857,PF00005				PS00211	PS50893,PS51237		SM00382	SSF52540,SSF50331	TIGR00968	CYSA	GO:0000103,GO:0003674,GO:0003824,GO:0005215,GO:0005575,GO:0005623,GO:0005886,GO:0006139,GO:0006152,GO:0006163,GO:0006195,GO:0006200,GO:0006725,GO:0006753,GO:0006790,GO:0006793,GO:0006796,GO:0006807,GO:0006810,GO:0006811,GO:0006820,GO:0008150,GO:0008152,GO:0008272,GO:0008509,GO:0009056,GO:0009116,GO:0009117,GO:0009119,GO:0009123,GO:0009125,GO:0009126,GO:0009128,GO:0009141,GO:0009143,GO:0009144,GO:…	K02045	CRO4abcpp,MOBDabcpp,SELtpp,SO3abcpp,SULabc,SULabcpp,TSULabc,TSULabcpp	P	sulfate ABC transporter
MPAO1_01490	314448	315317	870	cysW	sulfate ABC transporter permease subunit CysW		TRUE		PA0281	PA0281		expressed								6	transmembrane	CytoplasmicMembrane	TMH		6	cd06261	1	G3DSA:1.10.3720.10			PTHR30406:SF1,PTHR30406	PF00528					PS50928			SSF161098	TIGR00969,TIGR02140	CYSW	GO:0005575,GO:0006810,GO:0008150,GO:0016020,GO:0051179,GO:0051234	K02047	CRO4abcpp,MOBDabcpp,SO3abcpp,SULabcpp,TSULabcpp	P	sulfate ABC transporter
MPAO1_01495	315328	316146	819	cysT	sulfate ABC transporter permease subunit CysT		TRUE		PA0282	PA0282										6	transmembrane	CytoplasmicMembrane	TMH		6	cd06261		G3DSA:1.10.3720.10			PTHR30406:SF8,PTHR30406	PF00528					PS50928			SSF161098	TIGR00969,TIGR02139	CYST	GO:0005575,GO:0005623,GO:0005886,GO:0006810,GO:0008150,GO:0016020,GO:0044464,GO:0051179,GO:0051234,GO:0071944	K02046,K15496	CRO4abcpp,MOBDabcpp,SO3abcpp,SULabcpp,TSULabcpp	P	sulfate ABC transporter
MPAO1_01500	316308	317306	999		sulfate ABC transporter substrate-binding protein		TRUE		PA0283	PA0283		expressed					yes	1	22		secreted	Periplasmic	SpI	Y		cd01005		G3DSA:3.40.190.10,G3DSA:3.40.190.10,G3DSA:3.40.190.10,G3DSA:3.40.190.10			PTHR30368,PTHR30368:SF2	PF13531				PS00757				SSF53850	TIGR00971	SBP	GO:0003674,GO:0005488,GO:0005575,GO:0005623,GO:0006790,GO:0006810,GO:0008150,GO:0008152,GO:0009987,GO:0030288,GO:0030312,GO:0030313,GO:0031975,GO:0042597,GO:0043167,GO:0043168,GO:0043199,GO:0044237,GO:0044462,GO:0044464,GO:0051179,GO:0051234,GO:0071944,GO:1901681	K02048	CRO4abcpp,MOBDabcpp,SO3abcpp,SULabc,SULabcpp,TSULabc,TSULabcpp	P	Sulfate ABC transporter periplasmic sulfate-binding protein
MPAO1_01505	317483	317665	183		DUF2292 domain-containing protein		TRUE		PA0284	PA0284												Unknown	CYT									PF10055														S	Uncharacterized small protein (DUF2292)
MPAO1_01510	317829	320111	2283		EAL domain-containing protein		TRUE		PA0285	PA0285										2	transmembrane	CytoplasmicMembrane	TMH		2	cd01949,cd00130,cd00130,cd01948		G3DSA:3.20.20.450,G3DSA:3.30.70.270,G3DSA:2.10.70.100,G3DSA:3.30.450.20,G3DSA:3.30.450.20			PTHR10799:SF850,PTHR10799,PTHR10799:SF850,PTHR10799	PF00990,PF00989,PF08447,PF00563					PS50113,PS50113,PS50112,PS50887,PS50112,PS50883		SM00091,SM00091,SM00267,SM00086,SM00086,SM00052	SSF55785,SSF55785,SSF55073,SSF141868	TIGR00229,TIGR00229,TIGR00254					T	Diguanylate cyclase phosphodiesterase
MPAO1_01515	320283	321461	1179		delta-9 fatty acid desaturase DesA		TRUE		PA0286	PA0286										3	transmembrane	CytoplasmicMembrane	TMH		3	cd03505					PTHR11351:SF33,PTHR11351	PF00487,PF01610												K00507		I	fatty acid desaturase
MPAO1_01520	321692	323077	1386		3-guanidinopropionate transporter		TRUE		PA0287	PA0287										13	transmembrane	CytoplasmicMembrane	TMH		13	cd11479		G3DSA:1.20.1730.10			PTHR43291:SF6,PTHR43291	PF00474				PS00457	PS50283						GO:0005575,GO:0016020	K03307		E	Symporter
MPAO1_01525	323133	324089	957	speB	agmatinase		TRUE		PA0288	PA0288												Cytoplasmic	CYT			cd11592		G3DSA:3.40.800.10			PTHR11358:SF26,PTHR11358	PF00491	PIRSF036979	PR00116,PR00116		PS01053	PS51409			SSF52768	TIGR01230					E	agmatinase
MPAO1_01530	324142	325104	963		LysR family transcriptional regulator		TRUE		PA0289	PA0289												Cytoplasmic	CYT			cd05466		G3DSA:1.10.10.10,G3DSA:3.40.190.290			PTHR30126:SF40,PTHR30126	PF03466,PF00126					PS50931			SSF46785,SSF53850						K	lysr family transcriptional regulator
MPAO1_01535	325217	326188	972		diguanylate cyclase		TRUE		PA0290	PA0290		expressed										CytoplasmicMembrane	CYT			cd00130,cd01949		G3DSA:3.30.70.270,G3DSA:3.30.450.20			PTHR45138	PF08447,PF00990					PS50887,PS50112,PS50113		SM00086,SM00267,SM00091	SSF55073,SSF55785	TIGR00229,TIGR00254					T	Diguanylate cyclase with PAS PAC sensor
MPAO1_01540	326801	328183	1383		OprD family porin		TRUE		PA0291	PA0291		expressed					yes	1	29		secreted	OuterMembrane	SpI	Y	1			G3DSA:2.40.160.10		mobidb-lite	PTHR34596	PF03573										YBFM	GO:0003674,GO:0003824,GO:0005215,GO:0005575,GO:0005623,GO:0006022,GO:0006030,GO:0006040,GO:0006807,GO:0006810,GO:0006811,GO:0006820,GO:0006865,GO:0008150,GO:0008152,GO:0008233,GO:0008236,GO:0009279,GO:0009987,GO:0015267,GO:0015288,GO:0015711,GO:0015802,GO:0015849,GO:0016020,GO:0016021,GO:0016787,GO:0017171,GO:0019867,GO:0022803,GO:0022829,GO:0022857,GO:0030312,GO:0030313,GO:0031224,GO:0031230,GO:…	K18093		M	Outer membrane porin
MPAO1_01545	328318	329424	1107	aguA	agmatine deiminase		TRUE		PA0292	PA0292		expressed										Cytoplasmic	CYT					G3DSA:3.75.10.10	MF_01841		PTHR31377,PTHR31377:SF2	PF04371								SSF55909	TIGR03380	AGUA	GO:0003674,GO:0003824,GO:0005575,GO:0005622,GO:0005623,GO:0005737,GO:0006576,GO:0006595,GO:0006596,GO:0006807,GO:0008150,GO:0008152,GO:0008216,GO:0008295,GO:0009058,GO:0009308,GO:0009309,GO:0009445,GO:0009446,GO:0009987,GO:0016787,GO:0016810,GO:0016813,GO:0034641,GO:0042401,GO:0044106,GO:0044237,GO:0044249,GO:0044271,GO:0044424,GO:0044464,GO:0047632,GO:0071704,GO:1901564,GO:1901566,GO:1901576	K10536		E	agmatine deiminase
MPAO1_01550	329510	330388	879	aguB	N-carbamoylputrescine amidase		TRUE		PA0293	PA0293												Cytoplasmic	CYT			cd07573		G3DSA:3.60.110.10			PTHR43674:SF3,PTHR43674	PF00795					PS50263			SSF56317	TIGR03381	AGUB	GO:0003674,GO:0003824,GO:0005575,GO:0005622,GO:0005623,GO:0005737,GO:0006082,GO:0006520,GO:0006525,GO:0006560,GO:0006576,GO:0006595,GO:0006596,GO:0006807,GO:0008150,GO:0008152,GO:0008216,GO:0008295,GO:0009058,GO:0009064,GO:0009308,GO:0009309,GO:0009445,GO:0009446,GO:0009987,GO:0016787,GO:0016810,GO:0016811,GO:0019752,GO:0034641,GO:0042401,GO:0043436,GO:0044106,GO:0044237,GO:0044238,GO:0044249,GO:…	K12251		E	nitrilase cyanide hydratase and apolipoprotein n-acyltransferase
MPAO1_01555	330551	331216	666		TetR/AcrR family transcriptional regulator		TRUE		PA0294	PA0294												Cytoplasmic	CYT					G3DSA:1.10.357.10				PF00440		PR00455,PR00455			PS50977			SSF46689		AGUR	GO:0006082,GO:0006355,GO:0006520,GO:0006525,GO:0006560,GO:0006807,GO:0008150,GO:0008152,GO:0009064,GO:0009889,GO:0009987,GO:0010468,GO:0010556,GO:0019219,GO:0019222,GO:0019752,GO:0031323,GO:0031326,GO:0043436,GO:0044237,GO:0044238,GO:0044281,GO:0044710,GO:0046483,GO:0050789,GO:0050794,GO:0051171,GO:0051252,GO:0060255,GO:0065007,GO:0071704,GO:0080090,GO:1901360,GO:1901564,GO:1901605,GO:2000112,GO:…			K	Tet-R family transcriptional regulator
MPAO1_01560	331279	332340	1062		polyamine ABC transporter substrate-binding protein		TRUE		PA0295	PA0295		expressed					yes	1	19		secreted	Periplasmic	SpI	Y		cd13659		G3DSA:3.40.190.10,G3DSA:3.40.190.10,G3DSA:3.40.190.10,G3DSA:3.40.190.10			PTHR30222:SF16,PTHR30222	PF13416	PIRSF019574	PR00909,PR00909,PR00909,PR00909,PR00909,PR00909,PR00909,PR00909,PR00909						SSF53850						E	polyamine binding
MPAO1_01565	332596	333972	1377		glutamine synthetase		TRUE		PA0296	PA0296		expressed										Cytoplasmic	CYT				1	G3DSA:3.10.20.70,G3DSA:3.30.590.10			PTHR43785,PTHR43785:SF1	PF00120				PS00181			SM01230	SSF55931,SSF54368		PUUA	GO:0003674,GO:0003824,GO:0006576,GO:0006595,GO:0006598,GO:0006807,GO:0008150,GO:0008152,GO:0009056,GO:0009308,GO:0009310,GO:0009445,GO:0009447,GO:0009987,GO:0016874,GO:0016879,GO:0016880,GO:0034024,GO:0034641,GO:0042402,GO:0044106,GO:0044237,GO:0071704,GO:1901564,GO:1901565,GO:1901575	K01915,K09470	GGPTRCS,GLNS	E	glutamine synthetase
MPAO1_01570	334251	335003	753		gamma-glutamyl-gamma-aminobutyrate hydrolase family protein		TRUE		PA0297	PA0297												Unknown	CYT			cd01745		G3DSA:3.40.50.880		mobidb-lite	PTHR43235:SF1,PTHR43235	PF07722					PS51273			SSF52317		SPUA	GO:0006082,GO:0006520,GO:0006807,GO:0008150,GO:0008152,GO:0009987,GO:0019752,GO:0043436,GO:0044237,GO:0044238,GO:0044281,GO:0044710,GO:0071704,GO:1901564	K01658,K07010,K09473		E	peptidase C26
MPAO1_01575	335044	336402	1359		glutamine synthetase		TRUE		PA0298	PA0298		expressed										Cytoplasmic	CYT					G3DSA:3.30.590.10			PTHR43785:SF3,PTHR43785	PF00120				PS00181			SM01230	SSF54368,SSF55931		GLNA1	GO:0003674,GO:0003824,GO:0008150,GO:0008152	K01915		E	glutamine synthetase
MPAO1_01580	336468	337838	1371		aspartate aminotransferase family protein		TRUE		PA0299	PA0299		expressed										Cytoplasmic	CYT			cd00610		G3DSA:3.90.1150.10,G3DSA:3.90.1150.10,G3DSA:3.40.640.10			PTHR42684:SF4,PTHR42684	PF00202	PIRSF000521,PIRSF000521			PS00600				SSF53383		SPUC	GO:0003674,GO:0003824,GO:0004644,GO:0005488,GO:0006082,GO:0006520,GO:0006807,GO:0008150,GO:0008152,GO:0008483,GO:0009987,GO:0016740,GO:0016741,GO:0016742,GO:0016769,GO:0019752,GO:0030170,GO:0043167,GO:0043168,GO:0043436,GO:0044237,GO:0044238,GO:0044281,GO:0044710,GO:0048037,GO:0071704,GO:1901564	K00822,K00833,K12256	PTRCabcpp	E	Aminotransferase
MPAO1_01585	337954	339057	1104		putrescine-binding periplasmic protein SpuD		TRUE		PA0300	PA0300		expressed					yes	1	24		secreted	Periplasmic	SpI	Y		cd13659		G3DSA:3.40.190.10,G3DSA:3.40.190.10,G3DSA:3.40.190.10,G3DSA:3.40.190.10			PTHR30222:SF12,PTHR30222	PF13416	PIRSF019574	PR00909,PR00909,PR00909,PR00909,PR00909,PR00909,PR00909,PR00909,PR00909,PR00909						SSF53850		POTF	GO:0003674,GO:0003824,GO:0005215,GO:0005575,GO:0005623,GO:0006139,GO:0006152,GO:0006163,GO:0006195,GO:0006200,GO:0006725,GO:0006753,GO:0006793,GO:0006796,GO:0006807,GO:0006810,GO:0006811,GO:0006812,GO:0008150,GO:0008152,GO:0008324,GO:0009056,GO:0009116,GO:0009117,GO:0009119,GO:0009123,GO:0009125,GO:0009126,GO:0009128,GO:0009141,GO:0009143,GO:0009144,GO:0009146,GO:0009150,GO:0009154,GO:0009158,GO:…	K02055,K11069,K11073	PTRCabc,PTRCabcpp,SPMDabc	E	Putrescine ABC transporter
MPAO1_01590	339476	340573	1098		spermidine-binding periplasmic protein SpuE		TRUE		PA0301	PA0301		expressed					yes	1	24		secreted	Periplasmic	SpI	Y		cd13659		G3DSA:3.40.190.10,G3DSA:3.40.190.10,G3DSA:3.40.190.10,G3DSA:3.40.190.10			PTHR30222:SF12,PTHR30222	PF13416	PIRSF019574	PR00909,PR00909,PR00909,PR00909,PR00909,PR00909,PR00909,PR00909,PR00909,PR00909						SSF53850						E	Putrescine ABC transporter
MPAO1_01595	340628	341782	1155	potA	polyamine ABC transporter ATP-binding protein		TRUE		PA0302	PA0302		expressed										CytoplasmicMembrane	CYT					G3DSA:2.40.50.140,G3DSA:3.40.50.300,G3DSA:2.40.50.940			PTHR42781,PTHR42781:SF5	PF00005,PF08402				PS00211	PS50893		SM00382	SSF50331,SSF52540	TIGR01187	POTG	GO:0003674,GO:0003824,GO:0005215,GO:0005575,GO:0005623,GO:0005886,GO:0006139,GO:0006152,GO:0006163,GO:0006195,GO:0006200,GO:0006725,GO:0006753,GO:0006793,GO:0006796,GO:0006807,GO:0006810,GO:0006811,GO:0006812,GO:0008150,GO:0008152,GO:0008324,GO:0009056,GO:0009116,GO:0009117,GO:0009119,GO:0009123,GO:0009125,GO:0009126,GO:0009128,GO:0009141,GO:0009143,GO:0009144,GO:0009146,GO:0009150,GO:0009154,GO:…	K02010,K02052,K11072,K11076	PTRCabc,PTRCabcpp	E	Part of the ABC transporter complex PotABCD involved in spermidine putrescine import. Responsible for energy coupling to the transport system ()
MPAO1_01600	341809	342690	882		ABC transporter permease subunit		TRUE		PA0303	PA0303										6	transmembrane	CytoplasmicMembrane	TMH		6	cd06261		G3DSA:1.10.3720.10			PTHR42929,PTHR42929:SF3	PF00528					PS50928			SSF161098		POTH	GO:0003674,GO:0003824,GO:0005215,GO:0005575,GO:0005623,GO:0005886,GO:0006139,GO:0006152,GO:0006163,GO:0006195,GO:0006200,GO:0006725,GO:0006753,GO:0006793,GO:0006796,GO:0006807,GO:0006810,GO:0006811,GO:0006812,GO:0008150,GO:0008152,GO:0008324,GO:0009056,GO:0009116,GO:0009117,GO:0009119,GO:0009123,GO:0009125,GO:0009126,GO:0009128,GO:0009141,GO:0009143,GO:0009144,GO:0009146,GO:0009150,GO:0009154,GO:…	K11075	PTRCabc,PTRCabcpp	P	Putrescine ABC transporter
MPAO1_01605	342773	343642	870		ABC transporter permease subunit		TRUE		PA0304	PA0304		expressed								6	transmembrane	CytoplasmicMembrane	TMH		6	cd06261		G3DSA:1.10.3720.10			PTHR43848:SF2,PTHR43848	PF00528					PS50928			SSF161098		POTI	GO:0003674,GO:0003824,GO:0005215,GO:0005575,GO:0005623,GO:0005886,GO:0006139,GO:0006152,GO:0006163,GO:0006195,GO:0006200,GO:0006725,GO:0006753,GO:0006793,GO:0006796,GO:0006807,GO:0006810,GO:0006811,GO:0006812,GO:0008150,GO:0008152,GO:0008324,GO:0009056,GO:0009116,GO:0009117,GO:0009119,GO:0009123,GO:0009125,GO:0009126,GO:0009128,GO:0009141,GO:0009143,GO:0009144,GO:0009146,GO:0009150,GO:0009154,GO:…	K02053,K11070,K11074	PTRCabc,PTRCabcpp	P	Putrescine ABC transporter
MPAO1_01610	343820	346207	2388		penicillin acylase family protein		TRUE		PA0305	PA0305		expressed					yes	1	25		secreted	Periplasmic	SpI		1	cd03747		G3DSA:1.10.1400.10,G3DSA:2.30.120.10,G3DSA:1.10.439.10,G3DSA:3.60.20.10,G3DSA:3.60.20.10,G3DSA:3.60.20.10			PTHR34218:SF1,PTHR34218	PF01804	PIRSF001227							SSF56235			GO:0005575,GO:0005623,GO:0042597,GO:0044464	K01434,K07116		S	Penicillin amidase
MPAO1_01620	346318	347370	1053		AraC family transcriptional regulator		TRUE		PA0306	PA0306												Cytoplasmic	CYT					G3DSA:1.10.10.60			PTHR11019:SF163,PTHR11019	PF12625,PF12833					PS01124		SM00342	SSF46689						K	Transcriptional Regulator AraC Family
MPAO1_01625	347349	347852	504		transcriptional regulator		TRUE		PA0306a	PA0306a							yes	1	19		secreted	Unknown	SpI	Y			1
MPAO1_01630	347957	348568	612		thiol-disulfide isomerase		TRUE		PA0307	PA0307							yes	1	35		secreted	Unknown	TMH		1			G3DSA:3.40.30.10												SSF52833
MPAO1_01635	348567	349586	1020		alpha/beta hydrolase		TRUE		PA0308	PA0308		expressed										Cytoplasmic	CYT					G3DSA:3.40.50.1820			PTHR11614,PTHR11614:SF87	PF12146		PR00111,PR00111,PR00111						SSF53474		PLDB		K01048		I	Lysophospholipase
MPAO1_01640	349606	350358	753		hypothetical protein		TRUE		PA0309	PA0309							yes	1	18		secreted	Unknown	SpI	Y
MPAO1_01645	350407	351105	699		2OG-Fe(II) oxygenase		TRUE		PA0310	PA0310												Cytoplasmic	CYT					G3DSA:2.60.120.620			PTHR12907:SF22,PTHR12907	PF13640					PS51471		SM00702					K07394		O	2OG-Fe(II) oxygenase
MPAO1_01650	351127	351681	555		hypothetical protein		TRUE		PA0311	PA0311							yes	1	24		secreted	Unknown	SpI	Y
MPAO1_01655	351947	352441	495		DUF523 domain-containing protein		TRUE		PA0312	PA0312												Cytoplasmic	CYT								PTHR30087,PTHR30087:SF1	PF04463										BMUL_4830				S	Protein of unknown function (DUF523)
MPAO1_01660	352444	353136	693		amino acid ABC transporter permease		TRUE		PA0313	PA0313										6	transmembrane	CytoplasmicMembrane	TMH		4	cd06261		G3DSA:1.10.3720.10			PTHR30614,PTHR30614:SF19	PF00528					PS50928			SSF161098	TIGR01726	GLNP	GO:0005575,GO:0005623,GO:0005886,GO:0016020,GO:0044464,GO:0071944	K02029,K10009		E	amino acid abc transporter
MPAO1_01665	353208	353978	771		cystine ABC transporter substrate-binding protein		TRUE		PA0314	PA0314		expressed					yes	1	20		secreted	Periplasmic	SpI	Y		cd13712		G3DSA:3.40.190.10,G3DSA:3.40.190.10,G3DSA:3.40.190.10			PTHR44475:SF1,PTHR44475	PF00497				PS01039			SM00062	SSF53850		BMUL_1679	GO:0003333,GO:0003674,GO:0003824,GO:0005215,GO:0005275,GO:0005342,GO:0005575,GO:0005623,GO:0006139,GO:0006152,GO:0006163,GO:0006195,GO:0006200,GO:0006725,GO:0006753,GO:0006793,GO:0006796,GO:0006807,GO:0006810,GO:0006811,GO:0006820,GO:0006865,GO:0008150,GO:0008152,GO:0008509,GO:0008514,GO:0009056,GO:0009116,GO:0009117,GO:0009119,GO:0009123,GO:0009125,GO:0009126,GO:0009128,GO:0009141,GO:0009143,GO:…	K02030,K02424,K16961		E	amino acid abc transporter
MPAO1_01670	354271	354708	438		DUF4399 domain-containing protein		TRUE		PA0315	PA0315		expressed					yes	1	23		secreted	Unknown	SpI	Y								PF14347														S	Inherit from proNOG: rod shape-determining protein (roda
MPAO1_01675	354765	355994	1230		phosphoglycerate dehydrogenase		TRUE		PA0316	PA0316		expressed										Cytoplasmic	CYT			cd12176,cd04901		G3DSA:3.30.70.260,G3DSA:3.40.50.720,G3DSA:3.40.50.720,G3DSA:3.40.50.720			PTHR10996:SF165,PTHR10996	PF02826,PF00389				PS00670,PS00671,PS00065	PS51671			SSF52283,SSF51735,SSF55021		SERA	GO:0003674,GO:0003824,GO:0004617,GO:0006082,GO:0006520,GO:0006563,GO:0006564,GO:0006807,GO:0008150,GO:0008152,GO:0008652,GO:0009058,GO:0009069,GO:0009070,GO:0009987,GO:0016053,GO:0016491,GO:0016614,GO:0016616,GO:0019752,GO:0043436,GO:0044237,GO:0044238,GO:0044249,GO:0044281,GO:0044283,GO:0044710,GO:0044711,GO:0046394,GO:0047545,GO:0055114,GO:0071704,GO:1901564,GO:1901566,GO:1901576,GO:1901605,GO:…	K00058	PGCD	E	d-3-phosphoglycerate dehydrogenase
MPAO1_01680	356198	357592	1395		FAD-binding oxidoreductase		TRUE		PA0317	PA0317		expressed										Cytoplasmic	CYT					G3DSA:3.30.43.10,G3DSA:3.30.70.2740,G3DSA:3.30.465.10,G3DSA:3.30.70.2190,G3DSA:1.10.45.10			PTHR43716:SF2,PTHR43716	PF01565,PF02913					PS51387			SSF56176,SSF55103		GLCD	GO:0008150,GO:0008152,GO:0009056,GO:0009987,GO:0044237,GO:0044248	K00102,K00104		C	FAD linked oxidase
MPAO1_01685	357684	358349	666		fumarylacetoacetate hydrolase family protein		TRUE		PA0318	PA0318		expressed										Cytoplasmic	CYT					G3DSA:3.90.850.10			PTHR11820:SF7,PTHR11820	PF01557								SSF56529		YCGM				Q	hydrolase
MPAO1_01690	358448	359437	990		DNA-binding protein		TRUE		PA0319	PA0319		expressed								1	transmembrane	CytoplasmicMembrane	CYT		1	cd09971		G3DSA:2.120.10.30				PF06977					PS51125			SSF50956						S	sdia-regulated domain-containing protein
MPAO1_01695	359499	359849	351		NirD/YgiW/YdeI family stress tolerance protein		TRUE		PA0320	PA0320							yes	1	21		secreted	Unknown	SpI	Y				G3DSA:2.40.50.200			PTHR36571,PTHR36571:SF1	PF04076								SSF101756		YGIW	GO:0000302,GO:0005575,GO:0005623,GO:0006950,GO:0006979,GO:0008150,GO:0009987,GO:0010035,GO:0010038,GO:0033554,GO:0034599,GO:0034614,GO:0042221,GO:0042542,GO:0042597,GO:0042710,GO:0044010,GO:0044011,GO:0044464,GO:0044699,GO:0044763,GO:0044764,GO:0046686,GO:0050896,GO:0051703,GO:0051704,GO:0051716,GO:0070301,GO:0070887,GO:0071241,GO:0071248,GO:0071276,GO:1901700,GO:1901701			S	Bacterial OB fold (BOF) protein
MPAO1_01700	359930	360964	1035		histone deacetylase family protein		TRUE		PA0321	PA0321												Cytoplasmic	CYT			cd10001		G3DSA:3.40.800.20			PTHR10625:SF121,PTHR10625	PF00850		PR01270,PR01270,PR01270						SSF52768		APHA	GO:0008150,GO:0008152,GO:0009056,GO:0009987,GO:0044237,GO:0044248			B, Q	Histone deacetylase superfamily protein
MPAO1_01705	360980	362374	1395		amino acid permease		TRUE		PA0322	PA0322										12	transmembrane	CytoplasmicMembrane	TMH		12			G3DSA:1.20.1740.10			PTHR42770,PTHR42770:SF8	PF00324	PIRSF006060													E	amino acid
MPAO1_01710	362795	363838	1044		extracellular solute-binding protein		TRUE		PA0323	PA0323							yes	1	23		secreted	Periplasmic	SpI	Y		cd13664	1	G3DSA:3.40.190.10,G3DSA:3.40.190.10,G3DSA:3.40.190.10,G3DSA:3.40.190.10			PTHR30222,PTHR30222:SF12	PF13416	PIRSF019574	PR00909,PR00909,PR00909,PR00909,PR00909,PR00909,PR00909,PR00909,PR00909						SSF53850						E	Putrescine ABC transporter
MPAO1_01715	363886	364674	789		ABC transporter permease		TRUE		PA0324	PA0324										7	transmembrane	CytoplasmicMembrane	TMH		7	cd06261		G3DSA:1.10.3720.10			PTHR43848,PTHR43848:SF3	PF00528					PS50928			SSF161098			GO:0005575,GO:0016020	K11070		P	Putrescine ABC transporter
MPAO1_01720	364671	365600	930		ABC transporter permease		TRUE		PA0325	PA0325										6	transmembrane	CytoplasmicMembrane	TMH		6	cd06261		G3DSA:1.10.3720.10			PTHR42929:SF1,PTHR42929	PF00528					PS50928			SSF161098			GO:0005575,GO:0016020	K11071		P	Putrescine ABC transporter
MPAO1_01725	365597	366646	1050		ABC transporter ATP-binding protein		TRUE		PA0326	PA0326												CytoplasmicMembrane	CYT			cd03300		G3DSA:2.40.50.140,G3DSA:2.40.50.940,G3DSA:2.40.50.940,G3DSA:3.40.50.300			PTHR42781:SF4,PTHR42781	PF00005,PF08402				PS00211	PS50893		SM00382	SSF52540,SSF50331	TIGR01187		GO:0005575,GO:0005623,GO:0005886,GO:0006810,GO:0008150,GO:0016020,GO:0044464,GO:0051179,GO:0051234,GO:0071944	K11072,K11076		E	Part of the ABC transporter complex PotABCD involved in spermidine putrescine import. Responsible for energy coupling to the transport system ()
MPAO1_01735	366974	367939	966		DNA-binding protein		TRUE		PA0327	PA0327							yes	1	42		secreted	CytoplasmicMembrane	SpI		1	cd09971		G3DSA:2.120.10.30				PF06977								SSF50956						S	SdiA-regulated domain-containing protein
MPAO1_01740	367979	369922	1944		autotransporter domain-containing protein		TRUE		PA0328	PA0328		expressed					yes	1	22		secreted	OuterMembrane	SpI	Y		cd02690	1	G3DSA:2.40.128.130,G3DSA:3.40.630.10		mobidb-lite	PTHR12147:SF27,PTHR12147	PF04389,PF03797					PS51208		SM00869	SSF103515,SSF53187	TIGR01414	IAP		K09612		N	alkaline phosphatase isozyme conversion
MPAO1_01745	370223	370555	333		DUF1508 domain-containing protein		TRUE		PA0329	PA0329		expressed										Unknown	CYT					G3DSA:2.30.29.80		mobidb-lite	PTHR40606,PTHR40606:SF1	PF07411,PF07411								SSF160113,SSF160113						S	UPF0339 protein
MPAO1_01750	370679	371350	672		ribose-5-phosphate isomerase		TRUE		PA0330	PA0330		expressed	TRUE	15	1	1						Cytoplasmic	CYT			cd01398		G3DSA:3.30.70.260,G3DSA:3.40.50.1360,G3DSA:3.40.50.1360	MF_00170		PTHR11934	PF06026								SSF100950,SSF75445	TIGR00021	RPIA	GO:0003674,GO:0003824,GO:0004751,GO:0005575,GO:0005622,GO:0005623,GO:0005737,GO:0005829,GO:0005975,GO:0005996,GO:0006006,GO:0006007,GO:0006014,GO:0006098,GO:0006139,GO:0006725,GO:0006732,GO:0006733,GO:0006739,GO:0006740,GO:0006753,GO:0006793,GO:0006796,GO:0006807,GO:0008150,GO:0008152,GO:0009056,GO:0009117,GO:0009987,GO:0016052,GO:0016853,GO:0016860,GO:0016861,GO:0019318,GO:0019320,GO:0019321,GO:…	K00851,K01807	RPI	G	phosphoriboisomerase A
MPAO1_01755	371584	373122	1539	ilvA	threonine ammonia-lyase, biosynthetic		TRUE		PA0331	PA0331		expressed										Cytoplasmic	CYT			cd04907,cd01562,cd04906		G3DSA:3.40.50.1100,G3DSA:3.40.50.1100,G3DSA:3.40.50.1100,G3DSA:3.40.1020.10			PTHR43714	PF00585,PF00585,PF00291				PS00165	PS51672,PS51672			SSF55021,SSF55021,SSF53686	TIGR01124	ILVA	GO:0003674,GO:0003824,GO:0004609,GO:0004611,GO:0004612,GO:0004794,GO:0005488,GO:0005575,GO:0005623,GO:0005886,GO:0006082,GO:0006520,GO:0006544,GO:0006549,GO:0006563,GO:0006566,GO:0006807,GO:0008150,GO:0008152,GO:0008652,GO:0009058,GO:0009066,GO:0009069,GO:0009081,GO:0009082,GO:0009097,GO:0009987,GO:0016020,GO:0016053,GO:0016597,GO:0016829,GO:0016830,GO:0016831,GO:0016840,GO:0016841,GO:0019752,GO:…	K01754	SERD_L,SER_AL,THRD_L	E	Threonine dehydratase
MPAO1_01760	373242	373709	468		DUF2269 family protein		TRUE		PA0332	PA0332										4	transmembrane	CytoplasmicMembrane	TMH		4							PF10027														S	integral membrane protein
MPAO1_01765	373760	375031	1272		SDR family oxidoreductase		TRUE		PA0333	PA0333							yes	1	22	5	transmembrane	CytoplasmicMembrane	CYT		4			G3DSA:3.40.50.720			PTHR12126,PTHR12126:SF7	PF01370,PF13781								SSF51735				K00329,K00356		G, M	nad-dependent epimerase dehydratase
MPAO1_01775	375468	376706	1239		MFS transporter		TRUE		PA0334	PA0334										11	transmembrane	CytoplasmicMembrane	TMH		11	cd06174		G3DSA:1.20.1250.20			PTHR23506:SF23,PTHR23506	PF07690		PR01035,PR01035,PR01035			PS50850			SSF103473						G	Major facilitator superfamily
MPAO1_01780	376756	377409	654		HAD-IB family hydrolase		TRUE		PA0335	PA0335		expressed	TRUE	3	1							Cytoplasmic	CYT			cd02612		G3DSA:3.40.50.1000,G3DSA:3.40.50.1000,G3DSA:1.20.1440.100			PTHR43344:SF3,PTHR43344	PF12710								SSF56784	TIGR01488,TIGR01490					E	HAD-superfamily subfamily IB hydrolase
MPAO1_01785	377613	378092	480		RNA pyrophosphohydrolase		TRUE		PA0336	PA0336												Cytoplasmic	CYT			cd03671		G3DSA:3.90.79.10	MF_00298		PTHR11839:SF8,PTHR11839	PF00293		PR00502,PR00502		PS00893	PS51462			SSF55811		RPPH	GO:0003674,GO:0003824,GO:0006139,GO:0006259,GO:0006281,GO:0006401,GO:0006402,GO:0006725,GO:0006753,GO:0006793,GO:0006796,GO:0006807,GO:0006950,GO:0006974,GO:0008150,GO:0008152,GO:0009056,GO:0009057,GO:0009117,GO:0009166,GO:0009987,GO:0010468,GO:0010608,GO:0015959,GO:0015961,GO:0016070,GO:0016071,GO:0016462,GO:0016787,GO:0016817,GO:0016818,GO:0019222,GO:0019439,GO:0019637,GO:0033554,GO:0034353,GO:…	K08311	DNMPPA,DNTPPA	J	Accelerates the degradation of transcripts by removing pyrophosphate from the 5'-end of triphosphorylated RNA, leading to a more labile monophosphorylated state that can stimulate subsequent ribonuclease cleavage ()
MPAO1_01790	378115	380394	2280	ptsP	phosphoenolpyruvate-protein phosphotransferase PtsP		TRUE		PA0337	PA0337		expressed										Cytoplasmic	CYT					G3DSA:3.20.20.60,G3DSA:3.30.450.40,G3DSA:1.10.274.10,G3DSA:3.50.30.10,G3DSA:3.50.30.10			PTHR22931:SF23,PTHR22931	PF02896,PF01590,PF05524,PF00391		PR01736,PR01736,PR01736,PR01736		PS00742			SM00065	SSF51621,SSF52009,SSF55781,SSF47831	TIGR01417	PTSP	GO:0003674,GO:0003824,GO:0005215,GO:0005575,GO:0005622,GO:0005623,GO:0005737,GO:0006810,GO:0008150,GO:0008152,GO:0008643,GO:0008982,GO:0009401,GO:0009987,GO:0015144,GO:0016740,GO:0016772,GO:0016773,GO:0022804,GO:0022857,GO:0022891,GO:0022892,GO:0034219,GO:0044424,GO:0044464,GO:0044699,GO:0044763,GO:0044765,GO:0051179,GO:0051234,GO:0055085,GO:0071702,GO:1901476	K08484		T	phosphoenolpyruvate--protein phosphotransferase
MPAO1_01795	380420	381550	1131		sensor domain-containing diguanylate cyclase		TRUE		PA0338	PA0338												Cytoplasmic	CYT			cd00130,cd01949		G3DSA:3.30.450.20,G3DSA:3.30.70.270			PTHR10799,PTHR10799:SF954	PF08447,PF00990					PS50887,PS50112,PS50113		SM00091,SM00267	SSF55785,SSF55073	TIGR00229,TIGR00254					T	Diguanylate cyclase
MPAO1_01800	381554	382309	756		NRDE family protein		TRUE		PA0339	PA0339							yes	1	13		secreted	Unknown	CYT								PTHR17985:SF8,PTHR17985	PF05742										BMUL_1378				S	Pfam:DUF833
MPAO1_01805	382431	383234	804		sulfite exporter TauE/SafE family protein		TRUE		PA0340	PA0340										8	transmembrane	CytoplasmicMembrane	TMH		7						PTHR43483,PTHR43483:SF1	PF01925											GO:0005575,GO:0016020,GO:0016021,GO:0031224,GO:0044425	K07090		S	permease
MPAO1_01810	383244	384044	801		prolipoprotein diacylglyceryl transferase		TRUE		PA0341	PA0341			TRUE	12	1					7	transmembrane	CytoplasmicMembrane	TMH		7				MF_01147		PTHR30589	PF01790				PS01311					TIGR00544	LGT	GO:0003674,GO:0003824,GO:0005575,GO:0005623,GO:0005886,GO:0005887,GO:0006464,GO:0008150,GO:0008152,GO:0008961,GO:0009058,GO:0009059,GO:0009987,GO:0016020,GO:0016021,GO:0016740,GO:0016757,GO:0019538,GO:0031224,GO:0031226,GO:0034645,GO:0036211,GO:0042157,GO:0042158,GO:0043170,GO:0043412,GO:0044237,GO:0044238,GO:0044249,GO:0044260,GO:0044267,GO:0044425,GO:0044459,GO:0044464,GO:0071704,GO:0071944,GO:…	K13292		M	Transfers the N-acyl diglyceride group on what will become the N-terminal cysteine of membrane lipoproteins ()
MPAO1_01815	384250	385044	795		thymidylate synthase		TRUE		PA0342	PA0342		expressed	TRUE	16	1	1						Cytoplasmic	CYT			cd00351		G3DSA:3.30.572.10	MF_00008		PTHR11548	PF00303		PR00108,PR00108,PR00108,PR00108,PR00108		PS00091				SSF55831	TIGR03284,TIGR03284	THYA	GO:0003674,GO:0003824,GO:0004799,GO:0005575,GO:0005622,GO:0005623,GO:0005737,GO:0006139,GO:0006220,GO:0006221,GO:0006231,GO:0006244,GO:0006725,GO:0006753,GO:0006793,GO:0006796,GO:0006807,GO:0008150,GO:0008152,GO:0008168,GO:0009056,GO:0009058,GO:0009117,GO:0009123,GO:0009124,GO:0009125,GO:0009129,GO:0009130,GO:0009131,GO:0009157,GO:0009159,GO:0009162,GO:0009165,GO:0009166,GO:0009176,GO:0009177,GO:…	K00560	TMDS	F	Provides the sole de novo source of dTMP for DNA biosynthesis ()
MPAO1_01820	385071	385868	798		FkbM family methyltransferase		TRUE		PA0343	PA0343												Cytoplasmic	CYT				1	G3DSA:3.40.50.150			PTHR34203:SF3,PTHR34203	PF05050								SSF53335	TIGR01444					Q	methyltransferase Fkbm family
MPAO1_01825	385903	387282	1380		DUF3482 domain-containing protein		TRUE		PA0344	PA0344												Cytoplasmic	CYT			cd00882		G3DSA:3.40.50.300		mobidb-lite		PF01926,PF11981								SSF52540						S	GTP-binding protein HSR1-related
MPAO1_01830	387275	388660	1386		DUF2868 domain-containing protein		TRUE		PA0345	PA0345		expressed								4	transmembrane	CytoplasmicMembrane	CYT		4							PF11067														S	Protein of unknown function (DUF2868)
MPAO1_01835	388851	389213	363		hypothetical protein		TRUE		PA0346	PA0346							yes	1	20		secreted	Unknown	SpI	Y						mobidb-lite,mobidb-lite
MPAO1_01840	389250	390401	1152		glycerophosphodiester phosphodiesterase		TRUE		PA0347	PA0347							yes	1	27		secreted	Periplasmic	SpI	Y		cd08602		G3DSA:3.20.20.190			PTHR43620:SF7,PTHR43620	PF03009					PS51704			SSF51695		GLPQ	GO:0003674,GO:0003824,GO:0005575,GO:0005623,GO:0006629,GO:0006644,GO:0006793,GO:0006796,GO:0008081,GO:0008150,GO:0008152,GO:0008889,GO:0009056,GO:0009279,GO:0009395,GO:0009987,GO:0016020,GO:0016042,GO:0016787,GO:0016788,GO:0019637,GO:0019867,GO:0030312,GO:0030313,GO:0031975,GO:0042578,GO:0042597,GO:0044237,GO:0044238,GO:0044242,GO:0044248,GO:0044255,GO:0044462,GO:0044464,GO:0044710,GO:0046434,GO:…	K01126	GPDDA1,GPDDA1pp,GPDDA2,GPDDA2pp,GPDDA3,GPDDA3pp,GPDDA4,GPDDA4pp,GPDDA5,GPDDA5pp	C	glycerophosphoryl diester phosphodiesterase
MPAO1_01845	390611	391705	1095		hypothetical protein		TRUE		PA0348	PA0348							yes	1	45		secreted	Unknown	SpI	Y																						S	Pfam:DUF811
MPAO1_01850	391702	392742	1041		hypothetical protein		TRUE		PA0349	PA0349							yes	1	22		secreted	Unknown	SpI	Y			1																			S	Pfam:DUF811
MPAO1_01855	392825	393331	507		dihydrofolate reductase		TRUE		PA0350	PA0350			TRUE	15	1	1						Unknown	CYT			cd00209		G3DSA:3.40.430.10			PTHR22778:SF16,PTHR22778	PF00186	PIRSF000194	PR00070,PR00070,PR00070,PR00070		PS00075	PS51330			SSF53597		FOLA	GO:0003674,GO:0003824,GO:0004146,GO:0006082,GO:0006520,GO:0006575,GO:0006725,GO:0006732,GO:0006760,GO:0006766,GO:0006767,GO:0006807,GO:0008150,GO:0008152,GO:0008652,GO:0009058,GO:0009108,GO:0009110,GO:0009256,GO:0009257,GO:0009396,GO:0009987,GO:0016053,GO:0016491,GO:0016645,GO:0016646,GO:0018130,GO:0019438,GO:0019752,GO:0034641,GO:0042221,GO:0042364,GO:0042398,GO:0042493,GO:0042558,GO:0042559,GO:…	K00287	DHFR	H	Key enzyme in folate metabolism. Catalyzes an essential reaction for de novo glycine and purine synthesis, and for DNA precursor synthesis ()
MPAO1_01860	393347	393820	474		metallophosphoesterase		TRUE		PA0351	PA0351												Cytoplasmic	CYT					G3DSA:3.60.21.10			PTHR11124,PTHR11124:SF16	PF12850				PS01269				SSF56300	TIGR00040			K07095		S	Phosphoesterase
MPAO1_01865	393959	395344	1386		uracil-xanthine permease		TRUE		PA0352	PA0352										12	transmembrane	CytoplasmicMembrane	CYT		10						PTHR42810:SF2,PTHR42810	PF00860				PS01116					TIGR00801,TIGR03173	YICE	GO:0003674,GO:0005215,GO:0005337,GO:0005345,GO:0005575,GO:0005623,GO:0005886,GO:0005887,GO:0006810,GO:0006863,GO:0008150,GO:0009987,GO:0015205,GO:0015211,GO:0015851,GO:0015858,GO:0015860,GO:0015931,GO:0015932,GO:0016020,GO:0016021,GO:0022857,GO:0022891,GO:0022892,GO:0031224,GO:0031226,GO:0042906,GO:0042907,GO:0044425,GO:0044459,GO:0044464,GO:0044699,GO:0044763,GO:0044765,GO:0051179,GO:0051234,GO:…	K03458,K16345	ADEt2,ADEt2rpp,GUAt2pp,GUAt2r,XANt2,XANt2pp	F	permease
MPAO1_01870	395574	397412	1839		dihydroxy-acid dehydratase		TRUE		PA0353	PA0353		expressed	TRUE	2	1							Cytoplasmic	CYT					G3DSA:3.50.30.80	MF_00012		PTHR43661:SF3,PTHR43661	PF00920				PS00887,PS00886				SSF143975,SSF52016	TIGR00110	ILVD	GO:0003674,GO:0003824,GO:0004160,GO:0006082,GO:0006520,GO:0006549,GO:0006573,GO:0006807,GO:0008150,GO:0008152,GO:0008652,GO:0009058,GO:0009081,GO:0009082,GO:0009097,GO:0009099,GO:0009987,GO:0016053,GO:0016829,GO:0016835,GO:0016836,GO:0019752,GO:0043436,GO:0044237,GO:0044238,GO:0044249,GO:0044281,GO:0044283,GO:0044710,GO:0044711,GO:0046394,GO:0071704,GO:1901564,GO:1901566,GO:1901576,GO:1901605,GO:…	K01687	DHAD1,DHAD2,DHAD3	E	dihydroxy-acid dehydratase
MPAO1_01875	397741	398937	1197		class I SAM-dependent rRNA methyltransferase		TRUE		PA0354	PA0354												Cytoplasmic	CYT			cd02440,cd11572	1	G3DSA:3.40.50.150,G3DSA:3.30.750.80,G3DSA:2.30.130.10			PTHR42873	PF10672					PS50890			SSF53335,SSF88697		RLMI	GO:0000154,GO:0001510,GO:0003674,GO:0003824,GO:0005575,GO:0005622,GO:0005623,GO:0005737,GO:0006139,GO:0006364,GO:0006396,GO:0006725,GO:0006807,GO:0008150,GO:0008152,GO:0008168,GO:0008169,GO:0008173,GO:0008649,GO:0008757,GO:0009383,GO:0009451,GO:0009987,GO:0010467,GO:0016070,GO:0016072,GO:0016434,GO:0016740,GO:0016741,GO:0022613,GO:0031167,GO:0032259,GO:0034470,GO:0034641,GO:0034660,GO:0042254,GO:…	K06969		S	Specifically methylates the cytosine at position 1962 (m5C1962) of 23S rRNA ()
MPAO1_01880	399010	399549	540		type 1 glutamine amidotransferase		TRUE		PA0355	PA0355												Cytoplasmic	CYT			cd03134		G3DSA:3.40.50.880			PTHR42733,PTHR42733:SF4	PF01965					PS51276			SSF52317	TIGR01382	PFPI	GO:0006950,GO:0006979,GO:0008150,GO:0008152,GO:0009266,GO:0009268,GO:0009314,GO:0009408,GO:0009411,GO:0009416,GO:0009628,GO:0009987,GO:0019538,GO:0043170,GO:0044237,GO:0044238,GO:0044260,GO:0044267,GO:0050896,GO:0071704	K05520		S	Intracellular protease, PfpI family
MPAO1_01885	399765	400589	825		HDOD domain-containing protein		TRUE		PA0356	PA0356		expressed										Unknown	CYT					G3DSA:1.10.3210.10			PTHR33525:SF3,PTHR33525	PF08668					PS51833			SSF109604						T	signal transduction protein
MPAO1_01890	400648	401460	813		formamidopyrimidine-DNA glycosylase		TRUE		PA0357	PA0357		expressed										Cytoplasmic	CYT			cd08966		G3DSA:3.20.190.10,G3DSA:1.10.8.50	MF_00103		PTHR22993:SF9,PTHR22993	PF06831,PF01149,PF06827				PS01242	PS51066,PS51068		SM01232,SM00898	SSF57716,SSF81624,SSF46946	TIGR00577	MUTM	GO:0000702,GO:0000703,GO:0003674,GO:0003676,GO:0003677,GO:0003684,GO:0003690,GO:0003824,GO:0003906,GO:0004518,GO:0004519,GO:0005488,GO:0005575,GO:0005622,GO:0005623,GO:0005737,GO:0005886,GO:0006139,GO:0006259,GO:0006281,GO:0006284,GO:0006285,GO:0006308,GO:0006725,GO:0006807,GO:0006950,GO:0006974,GO:0006979,GO:0008150,GO:0008152,GO:0008270,GO:0008534,GO:0009056,GO:0009057,GO:0009987,GO:0016020,GO:…	K10563		L	Involved in base excision repair of DNA damaged by oxidation or by mutagenic agents. Acts as DNA glycosylase that recognizes and removes damaged bases. Has a preference for oxidized purines, such as 7,8-dihydro-8-oxoguanine (8-oxoG). Has AP (apurinic apyrimidinic) lyase activity and introduces nicks in the DNA strand. Cleaves the DNA backbone by beta-delta elimination to generate a single-strand …
MPAO1_01895	401537	402115	579		acyltransferase		TRUE		PA0358	PA0358												Unknown	CYT			cd07988					PTHR10434,PTHR10434:SF9	PF01553							SM00563	SSF69593						I	Acyltransferase
MPAO1_01900	402198	402542	345		multidrug transporter		TRUE		PA0359	PA0359		expressed					yes	1	24	1	transmembrane	CytoplasmicMembrane	SpI	Y	1
MPAO1_01905	402812	403798	987		sel1 repeat family protein		TRUE		PA0360	PA0360							yes	1	21		secreted	Unknown	SpI	Y				G3DSA:1.25.40.10,G3DSA:1.25.40.10		mobidb-lite	PTHR11102:SF145,PTHR11102:SF145,PTHR11102,PTHR11102	PF08238,PF08238,PF08238,PF08238,PF08238							SM00671,SM00671,SM00671,SM00671,SM00671	SSF81901,SSF81901		YBET		K07126		S	Sel1 domain protein repeat-containing protein
MPAO1_01910	403903	405636	1734	ggt	gamma-glutamyltransferase		TRUE		PA0361	PA0361		expressed					yes	1	26		secreted	Periplasmic	SpI	Y				G3DSA:1.10.246.130,G3DSA:3.60.20.40		mobidb-lite	PTHR43199,PTHR43199:SF2	PF01019		PR01210,PR01210,PR01210,PR01210,PR01210,PR01210,PR01210,PR01210,PR01210						SSF56235	TIGR00066	GGT	GO:0005575,GO:0005623,GO:0042597,GO:0044464	K00681		E	Gamma-glutamyltranspeptidase (EC 2.3.2.2)
MPAO1_01915	405764	406015	252		4Fe-4S ferredoxin		TRUE		PA0362	PA0362			TRUE	9	1							Unknown	CYT					G3DSA:3.30.70.20			PTHR24960,PTHR24960:SF63	PF00037				PS00198	PS51379,PS51379			SSF54862		FDX1	GO:0003674,GO:0006091,GO:0008150,GO:0008152,GO:0009055,GO:0009987,GO:0044237,GO:0044710,GO:0055114			C	Ferredoxin
MPAO1_01920	406136	406615	480		phosphopantetheine adenylyltransferase		TRUE		PA0363	PA0363		expressed	TRUE	16	1	1						Cytoplasmic	CYT			cd02163		G3DSA:3.40.50.620	MF_00151		PTHR21342,PTHR21342:SF1	PF01467		PR01020,PR01020,PR01020,PR01020,PR01020	PD016147				SM00764	SSF52374	TIGR01510,TIGR00125	COAD	GO:0003674,GO:0003824,GO:0004595,GO:0005575,GO:0005622,GO:0005623,GO:0005737,GO:0006139,GO:0006163,GO:0006164,GO:0006461,GO:0006725,GO:0006732,GO:0006753,GO:0006793,GO:0006796,GO:0006807,GO:0008150,GO:0008152,GO:0009058,GO:0009108,GO:0009116,GO:0009117,GO:0009119,GO:0009150,GO:0009152,GO:0009163,GO:0009165,GO:0009259,GO:0009260,GO:0009987,GO:0015936,GO:0015937,GO:0016043,GO:0016740,GO:0016772,GO:…	K00954	PTPATi	H	Reversibly transfers an adenylyl group from ATP to 4'- phosphopantetheine, yielding dephospho-CoA (dPCoA) and pyrophosphate ()
MPAO1_01925	406767	408362	1596		GMC family oxidoreductase		TRUE		PA0364	PA0364												Unknown	CYT					G3DSA:3.30.560.10,G3DSA:3.30.560.10,G3DSA:3.30.560.10,G3DSA:3.50.50.60,G3DSA:3.50.50.60,G3DSA:3.50.50.60,G3DSA:3.50.50.60			PTHR11552,PTHR11552:SF144	PF00732,PF05199								SSF51905,SSF51905		BMUL_4350		K00108		E	Oxidoreductase
MPAO1_01930	408418	408966	549		twin-arginine translocation pathway signal protein		TRUE		PA0365	PA0365							yes	1	34		secreted	CytoplasmicMembrane	CYT														PS51318
MPAO1_01935	409021	410451	1431		coniferyl aldehyde dehydrogenase		TRUE		PA0366	PA0366		expressed										Cytoplasmic	CYT			cd07133	1	G3DSA:3.40.309.10,G3DSA:3.40.605.10,G3DSA:3.40.605.10			PTHR43570,PTHR43570:SF4	PF00171	PIRSF036492			PS00687				SSF53720		CALB	GO:0003674,GO:0003824,GO:0004029,GO:0004030,GO:0006091,GO:0006113,GO:0006725,GO:0008150,GO:0008152,GO:0009056,GO:0009698,GO:0009987,GO:0015980,GO:0016491,GO:0016620,GO:0016903,GO:0019439,GO:0019748,GO:0042854,GO:0042856,GO:0044237,GO:0044248,GO:0044710,GO:0046271,GO:0050269,GO:0055114,GO:0071704,GO:1901360,GO:1901361,GO:1901575	K00154	COALDDH	C	Aldehyde dehydrogenase
MPAO1_01940	410740	411387	648		TetR/AcrR family transcriptional regulator		TRUE		PA0367	PA0367												Cytoplasmic	CYT					G3DSA:1.10.357.10			PTHR30328	PF00440,PF13972		PR00455,PR00455			PS50977			SSF46689			GO:0001071,GO:0003674,GO:0003700,GO:0006355,GO:0008150,GO:0009889,GO:0010468,GO:0010556,GO:0019219,GO:0019222,GO:0031323,GO:0031326,GO:0050789,GO:0050794,GO:0051171,GO:0051252,GO:0060255,GO:0065007,GO:0080090,GO:2000112,GO:2001141			K	Tet-R family transcriptional regulator
MPAO1_01945	411372	411782	411		N-acetyltransferase		TRUE		PA0367a	PA0367a												Unknown	CYT			cd04301		G3DSA:3.40.630.30				PF00583					PS51186			SSF55729						K	Acetyltransferase GNAT Family
MPAO1_01950	411845	412843	999		hydrolase		TRUE		PA0368	PA0368												Unknown	CYT					G3DSA:3.40.50.1820			PTHR10794,PTHR10794:SF46	PF00561	PIRSF005211			PS01133				SSF53474		YHET	GO:0003674,GO:0003824,GO:0008150,GO:0008152,GO:0016787,GO:0016788,GO:0050526,GO:0052689	K07019		S	Alpha beta hydrolase
MPAO1_01960	413449	414045	597	rsmD	16S rRNA (guanine(966)-N(2))-methyltransferase RsmD		TRUE		PA0370	PA0370												Unknown	CYT			cd02440		G3DSA:3.40.50.150			PTHR43542,PTHR43542:SF1	PF03602	PIRSF004553	PR00507,PR00507,PR00507						SSF53335	TIGR00095	RSMD	GO:0000154,GO:0001510,GO:0003674,GO:0003824,GO:0006139,GO:0006364,GO:0006396,GO:0006725,GO:0006807,GO:0008150,GO:0008152,GO:0008168,GO:0008170,GO:0008173,GO:0008649,GO:0008757,GO:0008990,GO:0009451,GO:0009987,GO:0010467,GO:0016070,GO:0016072,GO:0016435,GO:0016740,GO:0016741,GO:0022613,GO:0031167,GO:0032259,GO:0034470,GO:0034641,GO:0034660,GO:0042254,GO:0043170,GO:0043412,GO:0043414,GO:0044085,GO:…	K08316		L	methyltransferase
MPAO1_01965	414045	415532	1488		insulinase family protein		TRUE		PA0371	PA0371		expressed					yes	1	39		secreted	Unknown	SpI		1			G3DSA:3.30.830.10,G3DSA:3.30.830.10		mobidb-lite,mobidb-lite	PTHR43690,PTHR43690:SF10	PF00675,PF05193								SSF63411,SSF63411				K00960,K07263		O	Peptidase, M16
MPAO1_01970	415525	416922	1398		insulinase family protein		TRUE		PA0372	PA0372		expressed					yes	1	33		secreted	Periplasmic	SpI	Y				G3DSA:3.30.830.10,G3DSA:3.30.830.10			PTHR43690,PTHR43690:SF15	PF00675,PF05193								SSF63411,SSF63411		PQQL	GO:0003674,GO:0003824,GO:0006508,GO:0008150,GO:0008152,GO:0008233,GO:0016787,GO:0019538,GO:0043170,GO:0044238,GO:0071704	K07263		O	Peptidase, M16
MPAO1_01975	417043	418410	1368	ftsY	signal recognition particle-docking protein FtsY		TRUE		PA0373	PA0373	TRUE	expressed	TRUE	9	1							Cytoplasmic	CYT			cd03115	1	G3DSA:3.40.50.300,G3DSA:1.20.120.140,G3DSA:1.20.120.140	MF_00920	mobidb-lite	PTHR43134,PTHR43134:SF2	PF00448,PF02881				PS00300			SM00382,SM00963,SM00962	SSF47364,SSF52540	TIGR00064	FTSY	GO:0000166,GO:0001882,GO:0001883,GO:0003674,GO:0003824,GO:0003924,GO:0005488,GO:0005525,GO:0005575,GO:0005618,GO:0005622,GO:0005623,GO:0005737,GO:0005829,GO:0005886,GO:0006139,GO:0006152,GO:0006163,GO:0006184,GO:0006195,GO:0006605,GO:0006612,GO:0006613,GO:0006614,GO:0006725,GO:0006753,GO:0006793,GO:0006796,GO:0006807,GO:0006810,GO:0006886,GO:0008104,GO:0008150,GO:0008152,GO:0009056,GO:0009116,GO:…	K03110		U	Involved in targeting and insertion of nascent membrane proteins into the cytoplasmic membrane. Acts as a receptor for the complex formed by the signal recognition particle (SRP) and the ribosome-nascent chain (RNC)
MPAO1_01980	418407	419078	672	ftsE	cell division ATP-binding protein FtsE		TRUE		PA0374	PA0374		expressed										CytoplasmicMembrane	CYT					G3DSA:3.40.50.300			PTHR24220:SF470,PTHR24220	PF00005					PS50893		SM00382	SSF52540	TIGR02673	FTSE	GO:0000003,GO:0000166,GO:0000287,GO:0000910,GO:0000917,GO:0001882,GO:0001883,GO:0003674,GO:0003824,GO:0005488,GO:0005524,GO:0005575,GO:0005622,GO:0005623,GO:0005737,GO:0005886,GO:0006139,GO:0006152,GO:0006163,GO:0006195,GO:0006200,GO:0006725,GO:0006753,GO:0006793,GO:0006796,GO:0006807,GO:0006810,GO:0007049,GO:0008150,GO:0008152,GO:0008356,GO:0009056,GO:0009116,GO:0009117,GO:0009119,GO:0009123,GO:…	K09811,K09812		D	cell division atp-binding protein ftse
MPAO1_01985	419078	420085	1008		ABC transporter permease		TRUE		PA0375	PA0375		expressed								4	transmembrane	CytoplasmicMembrane	CYT		3					mobidb-lite,mobidb-lite	PTHR30489,PTHR30489:SF5		PIRSF003097									FTSX	GO:0000003,GO:0000910,GO:0000917,GO:0005575,GO:0005623,GO:0005886,GO:0007049,GO:0008150,GO:0008356,GO:0009966,GO:0009987,GO:0010646,GO:0016020,GO:0016021,GO:0016043,GO:0019954,GO:0022402,GO:0022603,GO:0022607,GO:0023051,GO:0031224,GO:0032153,GO:0032155,GO:0032505,GO:0032506,GO:0042173,GO:0043093,GO:0043937,GO:0043938,GO:0044085,GO:0044425,GO:0044464,GO:0044699,GO:0044763,GO:0045595,GO:0045597,GO:…	K09811		D	Part of the ABC transporter FtsEX involved in cellular division ()
MPAO1_01990	420199	421053	855	rpoH	RNA polymerase sigma factor RpoH		TRUE		PA0376	PA0376			TRUE	13	1	1						Cytoplasmic	CYT				1	G3DSA:1.20.120.1810,G3DSA:1.20.140.160	MF_00961		PTHR30376,PTHR30376:SF4	PF04545,PF04542,PF00140		PR00046,PR00046,PR00046,PR00046		PS00716,PS00715				SSF88659,SSF88946	TIGR02937,TIGR02392	RPOH	GO:0000988,GO:0000990,GO:0000996,GO:0003674,GO:0003676,GO:0003677,GO:0005488,GO:0006139,GO:0006351,GO:0006352,GO:0006355,GO:0006725,GO:0006807,GO:0008150,GO:0008152,GO:0009058,GO:0009059,GO:0009889,GO:0009987,GO:0010467,GO:0010468,GO:0010556,GO:0016070,GO:0016987,GO:0018130,GO:0019219,GO:0019222,GO:0019438,GO:0031323,GO:0031326,GO:0032774,GO:0034641,GO:0034645,GO:0034654,GO:0043170,GO:0044237,GO:…	K03089		K	Sigma factors are initiation factors that promote the attachment of RNA polymerase to specific initiation sites and are then released ()
MPAO1_01995	421118	421723	606		hypothetical protein		TRUE		PA0377	PA0377										1	transmembrane	Unknown	TMH		1
MPAO1_02000	421728	422459	732	mtgA	monofunctional biosynthetic peptidoglycan transglycosylase		TRUE		PA0378	PA0378										1	transmembrane	CytoplasmicMembrane	TMH		1			G3DSA:1.10.3810.10	MF_00766		PTHR30400	PF00912								SSF53955	TIGR02070	MTGA	GO:0000270,GO:0003674,GO:0003824,GO:0005575,GO:0005623,GO:0005886,GO:0006022,GO:0006023,GO:0006024,GO:0006807,GO:0008150,GO:0008152,GO:0008955,GO:0009058,GO:0009059,GO:0009252,GO:0009273,GO:0009987,GO:0016020,GO:0016740,GO:0016757,GO:0016758,GO:0030203,GO:0034645,GO:0042546,GO:0043164,GO:0043170,GO:0044036,GO:0044038,GO:0044085,GO:0044237,GO:0044249,GO:0044260,GO:0044464,GO:0044699,GO:0044710,GO:…	K03814		M	Cell wall formation ()
MPAO1_02005	422496	422873	378		DUF423 domain-containing protein		TRUE		PA0379	PA0379							yes	1	20	3	transmembrane	CytoplasmicMembrane	SpI		4						PTHR43461	PF04241														S	Protein of unknown function (DUF423)
MPAO1_02010	422976	423176	201	thiS	sulfur carrier protein ThiS		TRUE		PA0380	PA0380			TRUE	4	1							Unknown	CYT			cd00565		G3DSA:3.10.20.30			PTHR34472	PF02597								SSF54285	TIGR01683	THIS		K03154		H	sulfur carrier protein ThiS
MPAO1_02015	423235	424032	798		thiazole synthase		TRUE		PA0381	PA0381		expressed	TRUE	3	1							Cytoplasmic	CYT			cd04728		G3DSA:3.20.20.70	MF_00443		PTHR34266	PF05690								SSF110399		THIG	GO:0003674,GO:0003824,GO:0005575,GO:0005622,GO:0005623,GO:0005737,GO:0006725,GO:0006766,GO:0006767,GO:0006772,GO:0006790,GO:0006807,GO:0008150,GO:0008152,GO:0009058,GO:0009110,GO:0009228,GO:0009987,GO:0018130,GO:0019438,GO:0034641,GO:0042364,GO:0042723,GO:0042724,GO:0044237,GO:0044249,GO:0044271,GO:0044272,GO:0044281,GO:0044283,GO:0044424,GO:0044464,GO:0044710,GO:0044711,GO:0046483,GO:0071704,GO:…	K03149		H	Catalyzes the rearrangement of 1-deoxy-D-xylulose 5- phosphate (DXP) to produce the thiazole phosphate moiety of thiamine. Sulfur is provided by the thiocarboxylate moiety of the carrier protein ThiS. In vitro, sulfur can be provided by H(2)S ()
MPAO1_02020	424123	424857	735	trmB	tRNA (guanosine(46)-N7)-methyltransferase TrmB		TRUE		PA0382	PA0382		expressed										Cytoplasmic	CYT			cd02440		G3DSA:3.40.50.150	MF_01057	mobidb-lite	PTHR23417:SF14,PTHR23417	PF02390					PS51625			SSF53335	TIGR00091	TRMB	GO:0008150,GO:0040007	K03439		S	Catalyzes the formation of N(7)-methylguanine at position 46 (m7G46) in tRNA ()
MPAO1_02025	425020	426366	1347		DUF1329 domain-containing protein		TRUE		PA0383	PA0383							yes	1	20		secreted	Unknown	SpI	Y		cd16329						PF07044														S	Protein of unknown function (DUF1329)
MPAO1_02030	426379	426636	258		hypothetical protein		TRUE		PA0384	PA0384												Unknown	CYT
MPAO1_02035	426698	427021	324		DUF3392 domain-containing protein		TRUE		PA0385	PA0385										3	transmembrane	CytoplasmicMembrane	TMH		3							PF11872														S	Protein of unknown function (DUF3392)
MPAO1_02040	427102	428256	1155	hemW	radical SAM family heme chaperone HemW		TRUE		PA0386	PA0386												Cytoplasmic	CYT			cd01335		G3DSA:3.80.30.20			PTHR13932:SF5,PTHR13932	PF06969,PF04055						SFLDG01082,SFLDF00288,SFLDF00562,SFLDS00029	SM00729	SSF102114	TIGR00539	HEMN	GO:0003674,GO:0003824,GO:0004109,GO:0005575,GO:0005622,GO:0005623,GO:0005737,GO:0006725,GO:0006778,GO:0006779,GO:0006807,GO:0008150,GO:0008152,GO:0009058,GO:0009987,GO:0016491,GO:0016627,GO:0016634,GO:0018130,GO:0019438,GO:0033013,GO:0033014,GO:0034641,GO:0044237,GO:0044249,GO:0044271,GO:0044424,GO:0044464,GO:0044710,GO:0046483,GO:0051186,GO:0051188,GO:0055114,GO:0071704,GO:1901360,GO:1901362,GO:…	K02495	CPPPGO	H	coproporphyrinogen III oxidase
MPAO1_02045	428377	428970	594		non-canonical purine NTP pyrophosphatase		TRUE		PA0387	PA0387												Cytoplasmic	CYT			cd00515		G3DSA:3.90.950.10	MF_01405		PTHR11067	PF01725								SSF52972	TIGR00042	RDGB	GO:0000287,GO:0003674,GO:0003824,GO:0005488,GO:0006139,GO:0006725,GO:0006753,GO:0006793,GO:0006796,GO:0006807,GO:0008150,GO:0008152,GO:0009056,GO:0009141,GO:0009143,GO:0009987,GO:0016462,GO:0016787,GO:0016817,GO:0016818,GO:0019439,GO:0019637,GO:0034641,GO:0034655,GO:0043167,GO:0043169,GO:0044237,GO:0044238,GO:0044248,GO:0044270,GO:0044281,GO:0044710,GO:0046434,GO:0046483,GO:0046700,GO:0046872,GO:…	K02428,K03742	NTPP10,NTPP11,NTPP9	F	Pyrophosphatase that hydrolyzes non-canonical purine nucleotides such as XTP and ITP dITP to their respective monophosphate derivatives. Might exclude non-canonical purines from DNA precursor pool, thus preventing their incorporation into DNA and avoiding chromosomal lesions ()
MPAO1_02050	428967	429386	420		DUF4426 domain-containing protein		TRUE		PA0388	PA0388		expressed					yes	1	19		secreted	Unknown	SpI	Y				G3DSA:2.60.40.3340				PF14467										PP5099
MPAO1_02055	429518	430138	621	metW	methionine biosynthesis protein MetW		TRUE		PA0389	PA0389		expressed	TRUE	3	1							Cytoplasmic	CYT			cd02440		G3DSA:3.40.50.150			PTHR42912	PF07021								SSF53335	TIGR02081	METW			HSERTA	M	Methionine biosynthesis protein MetW
MPAO1_02060	430146	431285	1140		homoserine O-acetyltransferase		TRUE		PA0390	PA0390		expressed	TRUE	3	1							Cytoplasmic	CYT					G3DSA:3.40.50.1820,G3DSA:3.40.50.1820,G3DSA:1.10.1740.110	MF_00296		PTHR32268	PF00561	PIRSF000443							SSF53474	TIGR01392	METX	GO:0005575,GO:0005622,GO:0005623,GO:0005737,GO:0044424,GO:0044464	K00641	HSERTA	E	Homoserine O-trans-acetylase
MPAO1_02065	431374	433341	1968		GTPase		TRUE		PA0391	PA0391												Cytoplasmic	CYT				2				PTHR43681	PF00350								SSF52540,SSF52540						S	Dynamin family
MPAO1_02075	433742	434335	594		YggT family protein		TRUE		PA0392	PA0392										4	transmembrane	CytoplasmicMembrane	CYT		4						PTHR33219,PTHR33219:SF5	PF02325,PF02325										YGGT	GO:0005575,GO:0005623,GO:0005886,GO:0006950,GO:0006970,GO:0006972,GO:0008150,GO:0009628,GO:0009987,GO:0016020,GO:0033554,GO:0044464,GO:0044699,GO:0044763,GO:0050896,GO:0051716,GO:0071214,GO:0071470,GO:0071474,GO:0071944	K02221		S	integral membrane protein
MPAO1_02080	434346	435167	822		pyrroline-5-carboxylate reductase		TRUE		PA0393	PA0393		expressed	TRUE	4	1							Cytoplasmic	SpI					G3DSA:3.40.50.720,G3DSA:1.10.3730.10	MF_01925		PTHR11645,PTHR11645:SF31	PF14748,PF03807	PIRSF000193			PS00521				SSF48179,SSF51735	TIGR00112	PROC	GO:0000166,GO:0003674,GO:0003824,GO:0004735,GO:0005488,GO:0005575,GO:0005622,GO:0005623,GO:0005737,GO:0006082,GO:0006520,GO:0006560,GO:0006561,GO:0006807,GO:0008150,GO:0008152,GO:0008652,GO:0009058,GO:0009064,GO:0009084,GO:0009987,GO:0016053,GO:0016491,GO:0016645,GO:0016646,GO:0018130,GO:0019752,GO:0036094,GO:0043436,GO:0044237,GO:0044238,GO:0044249,GO:0044281,GO:0044283,GO:0044424,GO:0044464,GO:…	K00286	HPROa,P5CR	E	pyrroline-5-carboxylate reductase
MPAO1_02085	435179	435871	693		YggS family pyridoxal phosphate enzyme		TRUE		PA0394	PA0394		expressed										Cytoplasmic	CYT			cd06824		G3DSA:3.20.20.10	MF_02087		PTHR10146,PTHR10146:SF0	PF01168	PIRSF004848			PS01211				SSF51419	TIGR00044	YGGS	GO:0003674,GO:0005488,GO:0030170,GO:0043167,GO:0043168,GO:0048037	K06997		S	alanine racemase domain protein
MPAO1_02090	436086	437120	1035		twitching motility protein PilT		TRUE		PA0395	PA0395		expressed										Cytoplasmic	CYT			cd01131		G3DSA:3.30.450.90,G3DSA:3.40.50.300			PTHR30486,PTHR30486:SF6	PF00437				PS00662			SM00382	SSF52540	TIGR01420	PILT	GO:0000166,GO:0001882,GO:0001883,GO:0003674,GO:0005488,GO:0005524,GO:0005575,GO:0005622,GO:0005623,GO:0005737,GO:0006928,GO:0008150,GO:0009987,GO:0017076,GO:0030554,GO:0032549,GO:0032550,GO:0032553,GO:0032555,GO:0032559,GO:0035639,GO:0036094,GO:0040011,GO:0043107,GO:0043167,GO:0043168,GO:0044424,GO:0044464,GO:0044699,GO:0044763,GO:0048870,GO:0051179,GO:0051674,GO:0097159,GO:1901265,GO:1901363	K02669		N, U	twitching motility protein
MPAO1_02095	437298	438446	1149		PilT/PilU family type 4a pilus ATPase		TRUE		PA0396	PA0396		expressed										Cytoplasmic	CYT					G3DSA:3.30.450.90,G3DSA:3.40.50.300			PTHR30486:SF11,PTHR30486	PF00437								SSF52540	TIGR01420	PILU	GO:0006928,GO:0008150,GO:0009987,GO:0044699,GO:0044763	K02669,K02670		N, U	twitching motility protein
MPAO1_02100	438454	439353	900		CDF family zinc transporter CzcD		TRUE		PA0397	PA0397										6	transmembrane	CytoplasmicMembrane	TMH		5			G3DSA:1.20.1510.10			PTHR11562	PF01545								SSF160240,SSF161111	TIGR01297	CZCD		K16264	CD2t4pp,COBALTt4pp,FE2t4pp,NI2t4pp,ZN2t4pp	P	cation diffusion facilitator family transporter
MPAO1_02105	439507	439911	405		NINE protein		TRUE		PA0398	PA0398										4	transmembrane	CytoplasmicMembrane	TMH		4						PTHR21016:SF0,PTHR21016	PF05154,PF05154														S	TM2 domain
MPAO1_02110	440154	441527	1374		pyridoxal-phosphate dependent enzyme		TRUE		PA0399	PA0399		expressed										Cytoplasmic	CYT			cd04609,cd01561		G3DSA:3.10.580.10,G3DSA:3.40.50.1100,G3DSA:3.40.50.1100,G3DSA:3.40.50.1100			PTHR10314,PTHR10314:SF8	PF00291,PF00571				PS00901	PS51371		SM00116	SSF54631,SSF53686		UPTG	GO:0006082,GO:0006520,GO:0006807,GO:0008150,GO:0008152,GO:0009987,GO:0019752,GO:0043436,GO:0044237,GO:0044238,GO:0044281,GO:0044710,GO:0071704,GO:1901564	K01697	CYS,CYSTS	E	Cysteine synthase
MPAO1_02115	441524	442708	1185		cystathionine gamma-synthase		TRUE		PA0400	PA0400		expressed										Cytoplasmic	CYT			cd00614		G3DSA:3.40.640.10,G3DSA:3.90.1150.10			PTHR11808,PTHR11808:SF15	PF01053	PIRSF001434			PS00868				SSF53383		METB	GO:0000096,GO:0000097,GO:0003674,GO:0003824,GO:0003962,GO:0004123,GO:0005575,GO:0005622,GO:0005623,GO:0005737,GO:0005829,GO:0005886,GO:0006082,GO:0006520,GO:0006534,GO:0006555,GO:0006790,GO:0006807,GO:0008150,GO:0008152,GO:0008652,GO:0009058,GO:0009066,GO:0009067,GO:0009069,GO:0009070,GO:0009086,GO:0009092,GO:0009987,GO:0016020,GO:0016053,GO:0016740,GO:0016765,GO:0016829,GO:0016846,GO:0019279,GO:…	K01739,K01758,K01760,K10764,K17217	CYSTGL,SHSL1,SHSL2r,SHSL4r	E	Cystathionine gamma-synthase
MPAO1_02120	442935	444206	1272		dihydroorotase-like protein		TRUE		PA0401	PA0401		expressed	TRUE	4	1							Cytoplasmic	CYT			cd01317		G3DSA:3.20.20.140,G3DSA:2.30.40.10,G3DSA:2.30.40.10			PTHR43668,PTHR43668:SF1	PF01979								SSF51556,SSF51338,SSF51338	TIGR00857	PYRC	GO:0008150,GO:0040007	K01465	DHORTS	F	dihydroorotase
MPAO1_02125	444203	445207	1005		aspartate carbamoyltransferase catalytic subunit		TRUE		PA0402	PA0402		expressed	TRUE	3	1							Cytoplasmic	CYT					G3DSA:3.40.50.1370,G3DSA:3.40.50.1370,G3DSA:3.40.50.1370	MF_00001		PTHR11405:SF16,PTHR11405	PF02729,PF00185		PR00100,PR00100,PR00100,PR00100,PR00101,PR00101,PR00101,PR00101,PR00101,PR00101		PS00097				SSF53671	TIGR00670	PYRB	GO:0003674,GO:0003824,GO:0004070,GO:0005575,GO:0005618,GO:0005622,GO:0005623,GO:0005737,GO:0005829,GO:0005886,GO:0006139,GO:0006220,GO:0006221,GO:0006725,GO:0006753,GO:0006793,GO:0006796,GO:0006807,GO:0008150,GO:0008152,GO:0009058,GO:0009117,GO:0009165,GO:0009218,GO:0009220,GO:0009259,GO:0009260,GO:0009987,GO:0016020,GO:0016740,GO:0016741,GO:0016743,GO:0018130,GO:0019438,GO:0019637,GO:0019693,GO:…	K00609	ASPCT	F	aspartate transcarbamylase
MPAO1_02130	445231	445743	513		bifunctional pyrimidine operon transcriptional regulator/uracil phosphoribosyltransferase		TRUE		PA0403	PA0403		expressed										Cytoplasmic	CYT			cd06223		G3DSA:3.40.50.2020	MF_01219		PTHR11608	PF00156								SSF53271		PYRR	GO:0000287,GO:0003674,GO:0003824,GO:0004422,GO:0005488,GO:0005575,GO:0005618,GO:0005622,GO:0005623,GO:0005737,GO:0005829,GO:0006139,GO:0006144,GO:0006163,GO:0006164,GO:0006166,GO:0006168,GO:0006177,GO:0006178,GO:0006188,GO:0006725,GO:0006753,GO:0006793,GO:0006796,GO:0006807,GO:0008150,GO:0008152,GO:0009058,GO:0009112,GO:0009113,GO:0009116,GO:0009117,GO:0009119,GO:0009123,GO:0009124,GO:0009126,GO:…	K02825	UPPRT	F	Bifunctional pyrimidine regulatory protein PyrR uracil phosphoribosyltransferase
MPAO1_02135	445855	446289	435	ruvX	Holliday junction resolvase RuvX		TRUE		PA0404	PA0404			TRUE	14	1	1						Cytoplasmic	CYT					G3DSA:3.30.420.140	MF_00651		PTHR33317:SF1,PTHR33317	PF03652							SM00732	SSF53098	TIGR00250	YQGF	GO:0005575,GO:0005622,GO:0005623,GO:0005737,GO:0006355,GO:0008150,GO:0009889,GO:0010468,GO:0010556,GO:0019219,GO:0019222,GO:0031323,GO:0031326,GO:0031554,GO:0031555,GO:0031564,GO:0043244,GO:0044424,GO:0044464,GO:0050789,GO:0050794,GO:0051128,GO:0051171,GO:0051252,GO:0060255,GO:0065007,GO:0080090,GO:2000112,GO:2001141	K07447		L	Could be a nuclease that resolves Holliday junction intermediates in genetic recombination ()
MPAO1_02140	446289	446858	570		YqgE/AlgH family protein		TRUE		PA0405	PA0405												Unknown	CYT					G3DSA:3.40.1740.10	MF_00758		PTHR30327	PF02622								SSF143456		YQGE		K07735		K	UPF0301 protein
MPAO1_02145	446907	447866	960		energy transducer TonB		TRUE		PA0406	PA0406		expressed								1	transmembrane	Unknown	CYT		1		1	G3DSA:3.30.1150.10		mobidb-lite,mobidb-lite	PTHR33446:SF6,PTHR33446	PF03544								SSF74653,SSF74653	TIGR01352	TONB3		K03832		M	TonB family
MPAO1_02150	447947	448900	954		glutathione synthetase		TRUE		PA0407	PA0407		expressed					yes	1	33		secreted	Cytoplasmic	CYT					G3DSA:3.30.1490.20,G3DSA:3.40.50.20,G3DSA:3.30.470.20,G3DSA:3.30.470.20	MF_00162		PTHR21621,PTHR21621:SF4	PF02955,PF02951					PS50975			SSF52440,SSF56059	TIGR01380	GSHB	GO:0000287,GO:0003674,GO:0003824,GO:0004363,GO:0005488,GO:0005575,GO:0005622,GO:0005623,GO:0005737,GO:0005829,GO:0006082,GO:0006518,GO:0006520,GO:0006575,GO:0006749,GO:0006750,GO:0006790,GO:0006807,GO:0008150,GO:0008152,GO:0008652,GO:0009058,GO:0009987,GO:0016053,GO:0016874,GO:0016879,GO:0016881,GO:0019184,GO:0019752,GO:0034641,GO:0042398,GO:0043043,GO:0043167,GO:0043169,GO:0043436,GO:0043603,GO:…	K01920	GTHS	H	glutathione synthase
MPAO1_02155	449155	449562	408		protein PilG		TRUE		PA0408	PA0408		expressed										Cytoplasmic	CYT			cd00156		G3DSA:3.40.50.12740			PTHR44591,PTHR44591:SF2	PF00072					PS50110		SM00448	SSF52172		PILG	GO:0008150,GO:0009297,GO:0009987,GO:0016043,GO:0022607,GO:0030030,GO:0030031,GO:0043711,GO:0044085,GO:0044699,GO:0044763,GO:0071840	K02657		T	response regulator
MPAO1_02160	449609	449974	366		two-component system response regulator		TRUE		PA0409	PA0409		expressed										Cytoplasmic	CYT			cd00156		G3DSA:3.40.50.12740			PTHR44591:SF1,PTHR44591	PF00072					PS50110		SM00448	SSF52172		PILH		K02658		T	response regulator
MPAO1_02165	450025	450561	537		chemotaxis protein CheW		TRUE		PA0410	PA0410		expressed										Cytoplasmic	CYT			cd00732		G3DSA:2.30.30.40,G3DSA:2.30.30.40,G3DSA:2.40.50.180			PTHR22617,PTHR22617:SF41	PF01584					PS50851		SM00260	SSF50341		PILI	GO:0006928,GO:0008150,GO:0009297,GO:0009987,GO:0016043,GO:0022607,GO:0030030,GO:0030031,GO:0040011,GO:0043107,GO:0043711,GO:0044085,GO:0044699,GO:0044763,GO:0048870,GO:0051179,GO:0051674,GO:0071840	K02659		N, T	CheW protein
MPAO1_02170	450646	452694	2049		protein PilJ		TRUE		PA0411	PA0411		expressed								2	transmembrane	OuterMembrane	TMH		2	cd11386	2	G3DSA:1.10.287.950			PTHR32089,PTHR32089:SF67	PF00015,PF13675		PR00260,PR00260,PR00260			PS50111,PS50885		SM00283	SSF58104		PILJ	GO:0005575,GO:0005623,GO:0005886,GO:0006928,GO:0006935,GO:0008150,GO:0009297,GO:0009605,GO:0009987,GO:0016020,GO:0016043,GO:0022607,GO:0030030,GO:0030031,GO:0040011,GO:0042221,GO:0042330,GO:0043107,GO:0043711,GO:0044085,GO:0044464,GO:0044699,GO:0044763,GO:0048870,GO:0050896,GO:0051179,GO:0051674,GO:0071840,GO:0071944	K02660,K03406,K11525,K13487		T	Methyl-accepting chemotaxis
MPAO1_02175	452755	453630	876		methyltransferase PilK		TRUE		PA0412	PA0412												Cytoplasmic	CYT					G3DSA:1.10.155.10,G3DSA:3.40.50.150			PTHR24422,PTHR24422:SF15	PF03705,PF01739		PR00996,PR00996,PR00996,PR00996,PR00996,PR00996			PS50123		SM00138	SSF47757,SSF53335		PILK	GO:0006928,GO:0006935,GO:0008150,GO:0009605,GO:0009987,GO:0040011,GO:0042221,GO:0042330,GO:0044699,GO:0044763,GO:0050896	K00575,K02661		N, T	methyltransferase
MPAO1_02180	453642	461060	7419		response regulator		TRUE		PA0413	PA0413		expressed										Cytoplasmic	CYT			cd00088,cd00088,cd00088,cd00156,cd00088,cd00075,cd00088	4	G3DSA:3.40.50.12740,G3DSA:2.30.30.40,G3DSA:2.30.30.40,G3DSA:1.20.120.160,G3DSA:1.20.120.160,G3DSA:3.30.565.10,G3DSA:2.40.50.180,G3DSA:1.20.120.160,G3DSA:1.20.120.160,G3DSA:1.20.120.160,G3DSA:1.20.120.160,G3DSA:1.20.120.160		mobidb-lite	PTHR43395:SF4,PTHR43395:SF4,PTHR43395,PTHR43395:SF4,PTHR43395,PTHR43395	PF01627,PF01627,PF01627,PF01627,PF01627,PF01627,PF00072,PF01584,PF02518		PR00344,PR00344,PR00344			PS50894,PS50109,PS50851,PS50894,PS50894,PS50894,PS50110,PS50894		SM00260,SM00073,SM00073,SM00073,SM00073,SM00073,SM00448,SM00387,SM01231	SSF47226,SSF47226,SSF47226,SSF47226,SSF55874,SSF47226,SSF47226,SSF50341,SSF47226,SSF47226,SSF52172		CHPA	GO:0006928,GO:0008150,GO:0009987,GO:0040011,GO:0043107,GO:0044699,GO:0044763,GO:0048870,GO:0051179,GO:0051674	K02487,K03407,K06596		T	CheA Signal Transduction Histidine Kinase
MPAO1_02185	461053	462084	1032		methylesterase		TRUE		PA0414	PA0414		expressed										Cytoplasmic	CYT					G3DSA:3.40.50.180			PTHR42872:SF3,PTHR42872	PF01339	PIRSF000876				PS50122			SSF52172,SSF52738		CHEB	GO:0005575,GO:0005622,GO:0005623,GO:0005737,GO:0044424,GO:0044464	K03412,K06597,K13924		N, T	methylesterase
MPAO1_02190	462081	462587	507		chemotaxis protein CheW		TRUE		PA0415	PA0415		expressed										Unknown	CYT			cd00588				mobidb-lite		PF01584					PS50851		SM00260	SSF50341		CHPC	GO:0006928,GO:0008150,GO:0009987,GO:0040011,GO:0043107,GO:0044699,GO:0044763,GO:0048870,GO:0051179,GO:0051674	K06598		S	chemotaxis protein
MPAO1_02195	462595	463389	795		AraC family transcriptional regulator		TRUE		PA0416	PA0416												Cytoplasmic	CYT					G3DSA:1.10.10.60,G3DSA:1.10.10.60			PTHR11019:SF147,PTHR11019	PF12833,PF02311				PS00041	PS01124		SM00342	SSF46689,SSF46689,SSF51215				K06599		K	AraC Family Transcriptional Regulator
MPAO1_02200	463465	464076	612		chemotactic transduction protein ChpE		TRUE		PA0417	PA0417							yes	1	24	4	transmembrane	CytoplasmicMembrane	TMH		5						PTHR30086,PTHR30086:SF14	PF01810														E	Lysine exporter protein (Lyse ygga)
MPAO1_02205	464084	465499	1416		hypothetical protein		TRUE		PA0418	PA0418		expressed										Cytoplasmic	CYT
MPAO1_02210	465534	466256	723		16S rRNA (uracil(1498)-N(3))-methyltransferase		TRUE		PA0419	PA0419												Cytoplasmic	CYT					G3DSA:3.40.1280.10,G3DSA:2.40.240.20			PTHR30027	PF04452	PIRSF015601							SSF88697,SSF75217	TIGR00046	RSME	GO:0000154,GO:0001510,GO:0003674,GO:0003824,GO:0005575,GO:0005622,GO:0005623,GO:0005737,GO:0006139,GO:0006364,GO:0006396,GO:0006725,GO:0006807,GO:0008150,GO:0008152,GO:0008168,GO:0008170,GO:0008173,GO:0008649,GO:0008757,GO:0009451,GO:0009987,GO:0010467,GO:0016070,GO:0016072,GO:0016436,GO:0016740,GO:0016741,GO:0022613,GO:0031167,GO:0032259,GO:0034470,GO:0034641,GO:0034660,GO:0042254,GO:0043170,GO:…	K09761		S	Specifically methylates the N3 position of the uracil ring of uridine 1498 (m3U1498) in 16S rRNA. Acts on the fully assembled 30S ribosomal subunit ()
MPAO1_02215	466349	467752	1404		adenosylmethionine--8-amino-7-oxononanoate transaminase		TRUE		PA0420	PA0420		expressed	TRUE	7	1							Cytoplasmic	CYT			cd00610		G3DSA:3.40.640.10,G3DSA:3.90.1150.10,G3DSA:3.90.1150.10	MF_00834		PTHR42684:SF3,PTHR42684	PF00202				PS00600				SSF53383	TIGR00508	BIOA	GO:0003674,GO:0003824,GO:0004015,GO:0004801,GO:0005488,GO:0005575,GO:0005622,GO:0005623,GO:0005737,GO:0006082,GO:0006461,GO:0006766,GO:0006767,GO:0006768,GO:0006790,GO:0006807,GO:0008150,GO:0008152,GO:0008483,GO:0009058,GO:0009102,GO:0009110,GO:0009987,GO:0016043,GO:0016053,GO:0016740,GO:0016744,GO:0016769,GO:0018130,GO:0019752,GO:0022607,GO:0030170,GO:0032787,GO:0034641,GO:0042364,GO:0043167,GO:…	K00833		H	Catalyzes the transfer of the alpha-amino group from S- adenosyl-L-methionine (SAM) to 7-keto-8-aminopelargonic acid (KAPA) to form 7,8-diaminopelargonic acid (DAPA). It is the only animotransferase known to utilize SAM as an amino donor ()
MPAO1_02225	467926	469416	1491		flavin monoamine oxidase family protein		TRUE		PA0421	PA0421		expressed					yes	1	23		secreted	Unknown	SpI	Y				G3DSA:3.50.50.60			PTHR10742:SF350,PTHR10742	PF01593		PR00757,PR00757,PR00757						SSF51905,SSF51905,SSF54373				K00274		E	amine oxidase
MPAO1_02230	469597	470166	570		cytochrome b		TRUE		PA0422	PA0422										4	transmembrane	CytoplasmicMembrane	TMH		4						PTHR30529:SF1,PTHR30529	PF01292								SSF81342		YCEJ	GO:0003674,GO:0005575,GO:0005623,GO:0005886,GO:0009055,GO:0016020,GO:0044464,GO:0071944	K12262		C	cytochrome b561
MPAO1_02235	470178	470753	576		YceI family protein		TRUE		PA0423	PA0423		expressed					yes	1	23		secreted	Unknown	SpI	Y				G3DSA:2.40.128.110	MF_00780		PTHR34406	PF04264							SM00867	SSF101874		YCEI	GO:0005575,GO:0005623,GO:0042597,GO:0044464			S	UPF0312 protein
MPAO1_02240	470822	471265	444		multidrug resistance operon repressor		TRUE		PA0424	PA0424												Cytoplasmic	CYT					G3DSA:1.10.10.10			PTHR42742:SF6,PTHR42742	PF01047		PR00598,PR00598,PR00598			PS50995		SM00347	SSF46785				K18131		K	Transcriptional regulator, MarR family
MPAO1_02245	471363	472691	1329	mexA	MexA family multidrug efflux RND transporter periplasmic adaptor subunit		TRUE		PA0425	PA0425		expressed										CytoplasmicMembrane	CYT				1	G3DSA:1.10.287.470,G3DSA:2.40.50.100,G3DSA:2.40.50.100,G3DSA:2.40.30.170,G3DSA:2.40.30.170,G3DSA:2.40.420.20			PTHR30158,PTHR30158:SF3	PF00529,PF16576								SSF111369	TIGR01730	ACRA	GO:0005575,GO:0005623,GO:0005886,GO:0006810,GO:0008150,GO:0009636,GO:0016020,GO:0042221,GO:0044464,GO:0046677,GO:0050896,GO:0051179,GO:0051234,GO:0071944	K03585,K18094,K18295,K18298,K19595		V	RND Family Efflux Transporter MFP Subunit
MPAO1_02250	472707	475847	3141		multidrug efflux RND transporter permease subunit MexB		TRUE		PA0426	PA0426		expressed								12	transmembrane	CytoplasmicMembrane	TMH		11			G3DSA:3.30.70.1320,G3DSA:3.30.70.1320,G3DSA:3.30.2090.10,G3DSA:3.30.70.1430,G3DSA:3.30.70.1430,G3DSA:3.30.70.1430,G3DSA:1.20.1640.10,G3DSA:1.20.1640.10,G3DSA:1.20.1640.10,G3DSA:1.20.1640.10,G3DSA:3.30.2090.10,G3DSA:3.30.70.1440,G3DSA:3.30.70.1440			PTHR32063,PTHR32063:SF13	PF00873		PR00702,PR00702,PR00702,PR00702,PR00702,PR00702,PR00702,PR00702,PR00702						SSF82693,SSF82693,SSF82866,SSF82693,SSF82693,SSF82714,SSF82866,SSF82714	TIGR00915	ACRB	GO:0005575,GO:0005623,GO:0005886,GO:0006810,GO:0008150,GO:0009636,GO:0016020,GO:0042221,GO:0044464,GO:0046677,GO:0050896,GO:0051179,GO:0051234,GO:0071944	K03296,K18095,K18138,K18296		V	Resistance protein
MPAO1_02255	475849	477306	1458		multidrug efflux RND transporter outer membrane channel subunit OprM		TRUE		PA0427	PA0427		expressed					yes	1	20		secreted	Periplasmic	SpII				1	G3DSA:1.20.1600.10,G3DSA:1.20.1600.10,G3DSA:1.20.1600.10,G3DSA:2.20.200.10,G3DSA:2.20.200.10			PTHR30203,PTHR30203:SF15	PF02321,PF02321					PS51257			SSF56954,SSF56954	TIGR01845	OPRM	GO:0005575,GO:0005623,GO:0006810,GO:0008150,GO:0009279,GO:0009636,GO:0016020,GO:0019867,GO:0030312,GO:0030313,GO:0031975,GO:0042221,GO:0044462,GO:0044464,GO:0046677,GO:0050896,GO:0051179,GO:0051234,GO:0071944	K08721,K18139,K18300,K18308		M	RND efflux system, outer membrane lipoprotein
MPAO1_02260	477402	479321	1920		ATP-dependent RNA helicase		TRUE		PA0428	PA0428		expressed					yes	1	18		secreted	Cytoplasmic	SpI			cd00079,cd00268		G3DSA:3.40.50.300,G3DSA:3.40.50.300	MF_00968	mobidb-lite,mobidb-lite,mobidb-lite,mobidb-lite,mobidb-lite	PTHR24031:SF273,PTHR24031	PF00270,PF00271				PS00039	PS51195,PS51192,PS51194		SM00487,SM00490	SSF52540,SSF52540		RHLE	GO:0003674,GO:0003724,GO:0003824,GO:0004004,GO:0004386,GO:0006139,GO:0006152,GO:0006163,GO:0006195,GO:0006200,GO:0006725,GO:0006753,GO:0006793,GO:0006796,GO:0006807,GO:0006996,GO:0008026,GO:0008150,GO:0008152,GO:0008186,GO:0009056,GO:0009116,GO:0009117,GO:0009119,GO:0009123,GO:0009125,GO:0009126,GO:0009128,GO:0009141,GO:0009143,GO:0009144,GO:0009146,GO:0009150,GO:0009154,GO:0009158,GO:0009161,GO:…	K03732,K11927		L	ATP-dependent RNA helicase
MPAO1_02265	479572	480642	1071		hypothetical protein		TRUE		PA0429	PA0429		expressed										Cytoplasmic	CYT
MPAO1_02270	480712	481584	873	metF	methylenetetrahydrofolate reductase [NAD(P)H]		TRUE		PA0430	PA0430		expressed	TRUE	3	1							Cytoplasmic	CYT			cd00537		G3DSA:3.20.20.220			PTHR21091:SF163,PTHR21091	PF02219								SSF51730	TIGR00676	METF	GO:0003674,GO:0003824,GO:0004489,GO:0006082,GO:0006520,GO:0006807,GO:0008150,GO:0008152,GO:0009987,GO:0016491,GO:0016645,GO:0016646,GO:0019752,GO:0043436,GO:0044237,GO:0044238,GO:0044281,GO:0044710,GO:0055114,GO:0071704,GO:1901564	K00297	MTHFR2,MTHFR2_1,MTHFR3	E	Methylenetetrahydrofolate reductase
MPAO1_02275	481627	482181	555		bifunctional (p)ppGpp synthetase/guanosine-3',5'-bis(diphosphate) 3'-pyrophosphohydrolase		TRUE		PA0431	PA0431												Unknown	CYT					G3DSA:1.10.3210.10			PTHR21262:SF27,PTHR21262	PF13328								SSF109604						K, T	guanosine polyphosphate pyrophosphohydrolase synthetase
MPAO1_02280	482222	483631	1410		adenosylhomocysteinase		TRUE		PA0432	PA0432		expressed	TRUE	8	1							Cytoplasmic	CYT			cd00401		G3DSA:3.40.50.1480,G3DSA:3.40.50.1480,G3DSA:3.40.50.720	MF_00563		PTHR23420,PTHR23420:SF0	PF00670,PF05221	PIRSF001109			PS00739,PS00738			SM00996,SM00997	SSF52283,SSF52283,SSF51735	TIGR00936	AHCY	GO:0000096,GO:0000098,GO:0000166,GO:0003674,GO:0003824,GO:0004013,GO:0005488,GO:0005575,GO:0005576,GO:0005618,GO:0005622,GO:0005623,GO:0005737,GO:0005829,GO:0005886,GO:0006082,GO:0006139,GO:0006461,GO:0006520,GO:0006555,GO:0006725,GO:0006790,GO:0006807,GO:0008150,GO:0008152,GO:0009056,GO:0009063,GO:0009066,GO:0009068,GO:0009087,GO:0009116,GO:0009119,GO:0009987,GO:0016020,GO:0016043,GO:0016054,GO:…	K01251	AHCi	H	May play a key role in the regulation of the intracellular concentration of adenosylhomocysteine ()
MPAO1_02285	483920	484354	435		DUF2946 domain-containing protein		TRUE		PA0433	PA0433										3	transmembrane	CytoplasmicMembrane	TMH		2					mobidb-lite,mobidb-lite		PF11162
MPAO1_02290	484480	486672	2193		TonB-dependent receptor		TRUE		PA0434	PA0434		expressed					yes	1	28		secreted	OuterMembrane	SpI	Y		cd01347		G3DSA:2.40.170.20,G3DSA:2.170.130.10			PTHR32552:SF71,PTHR32552	PF07715,PF00593				PS01156				SSF56935	TIGR01783	BFRG	GO:0005575,GO:0005623,GO:0009279,GO:0016020,GO:0019867,GO:0030312,GO:0030313,GO:0031975,GO:0044462,GO:0044464,GO:0071944	K02014		P	Receptor
MPAO1_02295	486683	488161	1479		PepSY domain-containing protein		TRUE		PA0435	PA0435		expressed								4	transmembrane	CytoplasmicMembrane	TMH		4						PTHR34219,PTHR34219	PF03929														S	Inherit from proNOG: PepSY-associated TM helix
MPAO1_02300	488246	488866	621		TetR family transcriptional regulator		TRUE		PA0436	PA0436												Cytoplasmic	CYT					G3DSA:1.10.357.10,G3DSA:1.10.10.60			PTHR30328	PF00440,PF08362		PR00455,PR00455			PS50977			SSF48498,SSF46689				K09017		K	Tet-R family transcriptional regulator
MPAO1_02305	488903	490174	1272		cytosine deaminase		TRUE		PA0437	PA0437		expressed										Cytoplasmic	CYT			cd01293		G3DSA:3.20.20.140,G3DSA:2.30.40.10,G3DSA:2.30.40.10			PTHR32027:SF0,PTHR32027	PF07969								SSF51556,SSF51338,SSF51338		CODA	GO:0003674,GO:0003824,GO:0004131,GO:0004553,GO:0004568,GO:0005488,GO:0005506,GO:0005575,GO:0005622,GO:0005623,GO:0005737,GO:0005829,GO:0006139,GO:0006206,GO:0006208,GO:0006209,GO:0006725,GO:0006753,GO:0006793,GO:0006796,GO:0006807,GO:0008150,GO:0008152,GO:0008198,GO:0008270,GO:0009056,GO:0009112,GO:0009117,GO:0009987,GO:0016787,GO:0016798,GO:0016810,GO:0016814,GO:0019239,GO:0019637,GO:0019858,GO:…	K01485	CSND	F	cytosine deaminase
MPAO1_02310	490164	491414	1251		cytosine permease		TRUE		PA0438	PA0438										12	transmembrane	CytoplasmicMembrane	TMH		11	cd11484		G3DSA:1.10.4160.10			PTHR30569	PF02133										CODB	GO:0003674,GO:0005215,GO:0005350,GO:0005575,GO:0005623,GO:0005886,GO:0006139,GO:0006725,GO:0006753,GO:0006793,GO:0006796,GO:0006807,GO:0006810,GO:0008150,GO:0008152,GO:0009117,GO:0009987,GO:0015205,GO:0015209,GO:0015851,GO:0015855,GO:0015856,GO:0015931,GO:0015932,GO:0016020,GO:0019637,GO:0022857,GO:0022891,GO:0022892,GO:0034641,GO:0044237,GO:0044238,GO:0044281,GO:0044464,GO:0044699,GO:0044710,GO:…	K10974	CSNt2,CSNt2pp	F	Cytosine permease
MPAO1_02320	491596	492873	1278	preA	NAD-dependent dihydropyrimidine dehydrogenase subunit PreA		TRUE		PA0439	PA0439												Cytoplasmic	CYT			cd02940		G3DSA:3.20.20.70,G3DSA:3.30.70.20			PTHR43073,PTHR43073:SF2	PF14697,PF01180				PS00198	PS51379,PS51379			SSF51395,SSF54862	TIGR01037	YEIA	GO:0003674,GO:0003824,GO:0003954,GO:0005488,GO:0006139,GO:0006206,GO:0006208,GO:0006725,GO:0006807,GO:0006928,GO:0008150,GO:0008152,GO:0009056,GO:0009112,GO:0009987,GO:0016491,GO:0016627,GO:0016634,GO:0016651,GO:0034641,GO:0044237,GO:0044238,GO:0044248,GO:0044270,GO:0044281,GO:0044699,GO:0044710,GO:0044763,GO:0046113,GO:0046483,GO:0046700,GO:0051536,GO:0051540,GO:0055086,GO:0055114,GO:0071704,GO:…	K00226,K17723	DURAD,DURADx	F	Dihydropyrimidine dehydrogenase
MPAO1_02325	492870	494237	1368		NAD(P)-dependent oxidoreductase		TRUE		PA0440	PA0440												Cytoplasmic	CYT					G3DSA:3.50.50.60,G3DSA:3.50.50.60,G3DSA:1.10.1060.10			PTHR11938,PTHR11938:SF114	PF07992,PF14691		PR00368,PR00368,PR00368,PR00368,PR00469,PR00469,PR00469						SSF46548,SSF51971		GLTD	GO:0003674,GO:0003824,GO:0003954,GO:0005488,GO:0006082,GO:0006139,GO:0006206,GO:0006208,GO:0006520,GO:0006725,GO:0006807,GO:0008150,GO:0008152,GO:0009056,GO:0009112,GO:0009987,GO:0016491,GO:0016651,GO:0019752,GO:0034641,GO:0043436,GO:0044237,GO:0044238,GO:0044248,GO:0044270,GO:0044281,GO:0044710,GO:0046113,GO:0046483,GO:0046700,GO:0051536,GO:0051540,GO:0055086,GO:0055114,GO:0071704,GO:0072527,GO:…	K00266,K17722	DURADx	E	Oxidoreductase
MPAO1_02330	494332	495771	1440		D-hydantoinase/dihydropyrimidinase		TRUE		PA0441	PA0441												Cytoplasmic	CYT			cd01314		G3DSA:2.30.40.10,G3DSA:2.30.40.10,G3DSA:3.20.20.140			PTHR11647	PF01979								SSF51338,SSF51338,SSF51556	TIGR02033	DHT	GO:0003674,GO:0003824,GO:0005575,GO:0005622,GO:0005623,GO:0005737,GO:0006139,GO:0006206,GO:0006208,GO:0006725,GO:0006753,GO:0006793,GO:0006796,GO:0006807,GO:0008150,GO:0008152,GO:0009056,GO:0009112,GO:0009117,GO:0009987,GO:0016787,GO:0016810,GO:0016812,GO:0019637,GO:0034641,GO:0044237,GO:0044238,GO:0044248,GO:0044270,GO:0044281,GO:0044424,GO:0044464,GO:0044710,GO:0046113,GO:0046483,GO:0046700,GO:…	K01464,K01465		F	dihydro-orotase (EC 3.5.2.3)
MPAO1_02345	496387	497877	1491		transporter		TRUE		PA0443	PA0443										12	transmembrane	CytoplasmicMembrane	CYT		12	cd11485		G3DSA:1.10.4160.10			PTHR30618:SF12,PTHR30618	PF02133												K03457		F	cytosine purines, uracil, thiamine, allantoin permease
MPAO1_02350	497936	499219	1284		Zn-dependent hydrolase		TRUE		PA0444	PA0444												Cytoplasmic	CYT			cd03884		G3DSA:3.30.70.360,G3DSA:3.40.630.10,G3DSA:3.40.630.10			PTHR32494,PTHR32494:SF14	PF01546,PF07687	PIRSF001235							SSF53187,SSF53187,SSF55031	TIGR01879	AMAB	GO:0003674,GO:0003824,GO:0006082,GO:0006139,GO:0006520,GO:0006725,GO:0006753,GO:0006793,GO:0006796,GO:0006807,GO:0008150,GO:0008152,GO:0009056,GO:0009063,GO:0009117,GO:0009987,GO:0016054,GO:0016787,GO:0016810,GO:0016811,GO:0019637,GO:0019752,GO:0034641,GO:0043436,GO:0044237,GO:0044238,GO:0044248,GO:0044281,GO:0044282,GO:0044710,GO:0044712,GO:0046395,GO:0046483,GO:0050538,GO:0055086,GO:0071704,GO:…	K06016		E	allantoate amidohydrolase
MPAO1_02355	499620	500636	1017		IS110-like element ISPa11 family transposase		TRUE		PA0445;PA2319;PA2690;PA3434;PA3993;PA4797	PA2690, PA4797	TRUE											Cytoplasmic	CYT				1				PTHR33055	PF01548,PF02371										PPS_0085		K07486		L	Transposase
MPAO1_02360	500892	502115	1224		CoA transferase		TRUE		PA0446	PA0446		expressed										Cytoplasmic	CYT					G3DSA:3.30.1540.10,G3DSA:3.40.50.10540,G3DSA:3.40.50.10540			PTHR43949:SF6,PTHR43949	PF02515								SSF89796		CAIB		K07749		C	l-carnitine dehydratase bile acid-inducible protein F
MPAO1_02365	502235	503416	1182		acyl-CoA dehydrogenase		TRUE		PA0447	PA0447		expressed										Cytoplasmic	CYT			cd01151		G3DSA:2.40.110.10,G3DSA:1.10.540.10,G3DSA:1.20.140.10			PTHR42807	PF02771,PF00441,PF02770	PIRSF016578,PIRSF016578			PS00073				SSF47203,SSF56645		GCDH	GO:0003674,GO:0003824,GO:0003995,GO:0004361,GO:0006082,GO:0006520,GO:0006629,GO:0006807,GO:0008150,GO:0008152,GO:0009056,GO:0009063,GO:0009987,GO:0016054,GO:0016491,GO:0016627,GO:0019752,GO:0040007,GO:0043436,GO:0044237,GO:0044238,GO:0044248,GO:0044255,GO:0044281,GO:0044282,GO:0044710,GO:0044712,GO:0046395,GO:0055114,GO:0071704,GO:1901564,GO:1901565,GO:1901575	K00252	GLUTCOADHc	I	Dehydrogenase
MPAO1_02370	503637	504545	909	gcvA	transcriptional regulator GcvA		TRUE		PA0448	PA0448							yes	1	26		secreted	Cytoplasmic	CYT			cd08481		G3DSA:1.10.10.10,G3DSA:3.40.190.10,G3DSA:3.40.190.10,G3DSA:3.40.190.10			PTHR30537:SF26,PTHR30537	PF03466,PF00126		PR00039,PR00039,PR00039			PS50931			SSF46785,SSF53850				K03566		K	LysR family transcriptional regulator
MPAO1_02375	504563	505102	540		acyl-CoA thioesterase		TRUE		PA0449	PA0449		expressed										Cytoplasmic	CYT			cd03442		G3DSA:3.10.129.10		mobidb-lite	PTHR11049:SF12,PTHR11049	PF03061					PS51770			SSF54637						I	Thioesterase superfamily protein
MPAO1_02380	505145	506767	1623		phosphate transporter		TRUE		PA0450	PA0450										10	transmembrane	CytoplasmicMembrane	TMH		10						PTHR11101:SF61,PTHR11101	PF01384										PITA		K03306	ASO4rt2rpp,PIt2rpp	P	phosphate transporter
MPAO1_02385	507147	508478	1332		nodulation protein NfeD		TRUE		PA0451	PA0451							yes	1	22	5	secreted	CytoplasmicMembrane	SpI	Y		cd07020		G3DSA:2.40.50.140,G3DSA:3.90.226.10		mobidb-lite	PTHR33507:SF4,PTHR33507	PF01957								SSF52096,SSF141322		NFED		K07403		O	nodulation efficiency protein NfeD
MPAO1_02390	508475	509269	795		slipin family protein		TRUE		PA0452	PA0452							yes	1	24		secreted	Unknown	TMH		1	cd08826	1	G3DSA:3.30.479.30			PTHR10264	PF01145		PR00721,PR00721,PR00721,PR00721,PR00721,PR00721,PR00721					SM00244	SSF117892		BMUL_3653				O	SPFH domain, Band 7 family protein
MPAO1_02395	509377	510108	732		amino acid ABC transporter substrate-binding protein		TRUE		PA0451a	PA0451a							yes	1	18		secreted	Unknown	SpI	Y				G3DSA:3.40.190.10,G3DSA:3.40.190.10,G3DSA:3.40.190.10			PTHR35936	PF00497							SM00062	SSF53850			GO:0003333,GO:0003674,GO:0003824,GO:0005215,GO:0005275,GO:0005342,GO:0006139,GO:0006152,GO:0006163,GO:0006195,GO:0006200,GO:0006725,GO:0006753,GO:0006793,GO:0006796,GO:0006807,GO:0006810,GO:0006811,GO:0006820,GO:0006865,GO:0008150,GO:0008152,GO:0008509,GO:0008514,GO:0009056,GO:0009116,GO:0009117,GO:0009119,GO:0009123,GO:0009125,GO:0009126,GO:0009128,GO:0009141,GO:0009143,GO:0009144,GO:0009146,GO:…	K02030		E	amino acid AbC transporter
MPAO1_02400	510105	512306	2202	yccS	TIGR01666 family membrane protein		TRUE		PA0454	PA0454										12	transmembrane	CytoplasmicMembrane	CYT		9		2				PTHR30509,PTHR30509:SF8	PF12805,PF13515									TIGR01666,TIGR01667	YCCS	GO:0005575,GO:0005623,GO:0005886,GO:0016020,GO:0044464,GO:0071944			S	membrane
MPAO1_02405	512567	513943	1377	dbpA	ATP-dependent RNA helicase DbpA		TRUE		PA0455	PA0455		expressed										Cytoplasmic	CYT			cd12501,cd00079,cd00268		G3DSA:3.40.50.300,G3DSA:3.40.50.300,G3DSA:3.30.70.330			PTHR24031:SF547,PTHR24031	PF00270,PF03880,PF00271				PS00039	PS51195,PS51192,PS51194		SM00490,SM00487	SSF52540		DBPA	GO:0000027,GO:0000166,GO:0001882,GO:0001883,GO:0003674,GO:0003676,GO:0003723,GO:0003724,GO:0003824,GO:0004004,GO:0004386,GO:0005488,GO:0005524,GO:0005575,GO:0005622,GO:0005623,GO:0005737,GO:0006139,GO:0006152,GO:0006163,GO:0006195,GO:0006200,GO:0006725,GO:0006753,GO:0006793,GO:0006796,GO:0006807,GO:0006996,GO:0008026,GO:0008150,GO:0008152,GO:0008186,GO:0009056,GO:0009116,GO:0009117,GO:0009119,GO:…	K05591		L	ATP-dependent RNA helicase DbpA
MPAO1_02410	514291	514500	210		cold-shock protein		TRUE		PA0456	PA0456		expressed										Cytoplasmic	CYT			cd04458		G3DSA:2.40.50.140			PTHR11544:SF57,PTHR11544	PF00313	PIRSF002599	PR00050,PR00050,PR00050		PS00352			SM00357	SSF50249		CSPA3	GO:0005575,GO:0005622,GO:0005623,GO:0005737,GO:0006355,GO:0008150,GO:0009889,GO:0010468,GO:0010556,GO:0019219,GO:0019222,GO:0031323,GO:0031326,GO:0044424,GO:0044464,GO:0050789,GO:0050794,GO:0051171,GO:0051252,GO:0060255,GO:0065007,GO:0080090,GO:2000112,GO:2001141	K03704		K	Cold shock protein
MPAO1_02415	514651	515175	525		ATP-dependent zinc protease		TRUE		PA0457	PA0457							yes	1	26		secreted	Unknown	SpI	Y				G3DSA:2.40.70.10			PTHR38037:SF2,PTHR38037	PF05618					PS51257			SSF50630						O	ATP-dependent Zn protease
MPAO1_02420	515169	515543	375		DUF1232 domain-containing protein		TRUE		PA0457.1	PA0457.1										3	transmembrane	CytoplasmicMembrane	CYT		2							PF06803														S	Protein of unknown function (DUF1232)
MPAO1_02425	515545	516978	1434		DHA2 family efflux MFS transporter permease subunit		TRUE		PA0458	PA0458										14	transmembrane	CytoplasmicMembrane	TMH		14	cd06174		G3DSA:1.20.1250.20,G3DSA:1.20.1720.10			PTHR23501,PTHR23501:SF1	PF07690		PR01036,PR01036,PR01036			PS50850			SSF103473,SSF103473	TIGR00711	MDTD	GO:0005575,GO:0005623,GO:0005886,GO:0016020,GO:0044464,GO:0071944	K18326		P	multidrug resistance protein mdtD
MPAO1_02430	517353	520151	2799	clpG	AAA family protein disaggregase ClpG		TRUE		PA0459	PA0459		expressed										Cytoplasmic	CYT			cd00009,cd00009	3	G3DSA:4.10.860.10,G3DSA:3.40.50.300,G3DSA:1.10.8.60,G3DSA:3.40.50.300,G3DSA:1.10.1780.10,G3DSA:1.10.8.60,G3DSA:1.10.8.60		mobidb-lite	PTHR11638,PTHR11638:SF145	PF00004,PF10431,PF07724,PF02861,PF02861		PR00300,PR00300,PR00300,PR00300		PS00871			SM00382,SM00382,SM01086	SSF52540,SSF52540,SSF81923		CLPC2		K03696		O	K03696 ATP-dependent Clp protease ATP-binding subunit ClpC
MPAO1_02435	520253	520831	579		DUF2780 domain-containing protein		TRUE		PA0460	PA0460		expressed					yes	1	22		secreted	Unknown	SpI	Y								PF11075														S	Protein of unknown function VcgC/VcgE (DUF2780)
MPAO1_02440	521146	522033	888		acyltransferase		TRUE		PA0461	PA0461		expressed								2	transmembrane	CytoplasmicMembrane	TMH		1	cd07990					PTHR10983,PTHR10983:SF32	PF01553							SM00563	SSF69593		YIHG	GO:0005575,GO:0005623,GO:0005886,GO:0016020,GO:0044464,GO:0071944			I	Acyltransferase
MPAO1_02445	522176	522685	510		ATP-dependent zinc protease		TRUE		PA0462	PA0462							yes	1	17		secreted	Unknown	SpI	Y				G3DSA:2.40.70.10			PTHR38037,PTHR38037:SF2	PF05618								SSF50630						O	ribosomal protein S6 modification protein
MPAO1_02450	522770	523459	690	creB	two-component system response regulator CreB		TRUE		PA0463	PA0463		expressed										Cytoplasmic	CYT			cd00156,cd00383		G3DSA:1.10.10.10,G3DSA:3.40.50.2300			PTHR26402,PTHR26402:SF714	PF00486,PF00072					PS50110,PS51755		SM00862,SM00448	SSF46894,SSF52172		CREB	GO:0000160,GO:0001071,GO:0003674,GO:0003700,GO:0005575,GO:0005622,GO:0005623,GO:0005737,GO:0006355,GO:0007154,GO:0007165,GO:0008150,GO:0009889,GO:0009987,GO:0010468,GO:0010556,GO:0019219,GO:0019222,GO:0023052,GO:0031323,GO:0031326,GO:0044424,GO:0044464,GO:0044699,GO:0044700,GO:0044763,GO:0050789,GO:0050794,GO:0050896,GO:0051171,GO:0051252,GO:0051716,GO:0060255,GO:0065007,GO:0080090,GO:2000112,GO:…	K07662,K07663		T	DNA-binding response regulator CreB
MPAO1_02455	523459	524883	1425	creC	two-component system sensor histidine kinase CreC		TRUE		PA0464	PA0464										2	transmembrane	CytoplasmicMembrane	CYT		2	cd06225,cd00082,cd00075	1	G3DSA:3.30.450.20,G3DSA:1.20.1480.50,G3DSA:3.30.565.10,G3DSA:1.10.287.130			PTHR45436	PF02518,PF00512,PF00672					PS50885,PS50109		SM00387,SM00304,SM00388	SSF47384,SSF55874,SSF103190		CREC	GO:0000155,GO:0000160,GO:0003674,GO:0003824,GO:0004672,GO:0004673,GO:0004871,GO:0004872,GO:0005575,GO:0005623,GO:0005886,GO:0006464,GO:0006468,GO:0006793,GO:0006796,GO:0007154,GO:0007165,GO:0008150,GO:0008152,GO:0009987,GO:0016020,GO:0016021,GO:0016301,GO:0016310,GO:0016740,GO:0016772,GO:0016773,GO:0016775,GO:0019538,GO:0023014,GO:0023052,GO:0031224,GO:0036211,GO:0038023,GO:0043170,GO:0043412,GO:…	K07641		T	sensory histidine kinase CreC
MPAO1_02460	524985	526343	1359	creD	cell envelope integrity protein CreD		TRUE		PA0465	PA0465							yes	1	25	5	transmembrane	CytoplasmicMembrane	TMH		6						PTHR30092	PF06123	PIRSF004548									CRED	GO:0005575,GO:0005623,GO:0005886,GO:0016020,GO:0044464,GO:0071944	K06143		V	inner membrane protein CreD
MPAO1_02465	526393	526695	303		hypothetical protein		TRUE		PA0466	PA0466										2	transmembrane	CytoplasmicMembrane	TMH		2
MPAO1_02475	526840	527460	621		glutathione S-transferase		TRUE		PA0467	PA0467												Cytoplasmic	CYT			cd03205,cd03049		G3DSA:1.20.1050.10,G3DSA:3.40.30.10,G3DSA:3.40.30.10			PTHR42673,PTHR42673:SF8	PF13417,PF13410					PS50404,PS50405			SSF52833,SSF47616		YIBF		K00799		O	Glutathione S-transferase
MPAO1_02480	527479	528429	951		lyase		TRUE		PA0468	PA0468		expressed					yes	1	23		secreted	Unknown	SpI	Y				G3DSA:2.130.10.10,G3DSA:2.130.10.10		mobidb-lite	PTHR40274		PIRSF026412							SSF101898						V	streptogramin lyase
MPAO1_02485	528515	529372	858		protein phosphatase 2C domain-containing protein		TRUE		PA0469	PA0469		expressed										Cytoplasmic	CYT					G3DSA:3.60.40.10				PF13672								SSF81606,SSF81606
MPAO1_02490	529545	531953	2409		TonB-dependent siderophore receptor		TRUE		PA0470	PA0470							yes	1	26		secreted	OuterMembrane	SpI	Y		cd01347		G3DSA:3.55.50.30,G3DSA:2.170.130.10,G3DSA:2.40.170.20			PTHR32552:SF65,PTHR32552	PF07715,PF00593							SM00965	SSF56935	TIGR01783	FHUA	GO:0000041,GO:0003674,GO:0004872,GO:0005575,GO:0005623,GO:0006810,GO:0006811,GO:0006812,GO:0006826,GO:0008150,GO:0009279,GO:0016020,GO:0019867,GO:0030001,GO:0030312,GO:0030313,GO:0031975,GO:0044462,GO:0044464,GO:0044699,GO:0044765,GO:0051179,GO:0051234,GO:0071944	K02014		P	receptor
MPAO1_02495	532057	533028	972		FecR family protein		TRUE		PA0471	PA0471										1	transmembrane	Periplasmic	CYT		1			G3DSA:2.60.120.1440			PTHR30273	PF16220,PF04773	PIRSF018266													T	Anti-feci sigma factor, fecr
MPAO1_02500	533025	533543	519		RNA polymerase sigma factor		TRUE		PA0472	PA0472												Cytoplasmic	CYT					G3DSA:1.10.1740.10,G3DSA:1.10.10.10			PTHR43133:SF1,PTHR43133	PF08281,PF04542								SSF88659,SSF88946	TIGR02937	FIUI		K03088		K	RNA polymerase sigma factor
MPAO1_02505	533712	534461	750		glutathione S-transferase family protein		TRUE		PA0473	PA0473		expressed										Cytoplasmic	CYT			cd00299,cd00570		G3DSA:1.20.1050.10,G3DSA:3.40.30.10,G3DSA:3.40.30.10		mobidb-lite	PTHR42673:SF4,PTHR42673	PF13417					PS50405,PS50404	SFLDS00019,SFLDG00358		SSF52833,SSF47616						O	Glutathione S-transferase
MPAO1_02510	534601	535005	405		PaaI family thioesterase		TRUE		PA0474	PA0474												Unknown	CYT			cd03443		G3DSA:3.10.129.10			PTHR21660:SF7,PTHR21660	PF03061								SSF54637						Q	thioesterase Superfamily protein
MPAO1_02515	535055	535624	570		TetR/AcrR family transcriptional regulator		TRUE		PA0475	PA0475												Cytoplasmic	CYT					G3DSA:1.10.357.10			PTHR30328,PTHR30328:SF52	PF00440					PS50977			SSF48498,SSF46689				K18939		K	Tet-R family transcriptional regulator
MPAO1_02520	535658	537385	1728		NCS1 family nucleobase:cation symporter-1		TRUE		PA0476	PA0476										12	transmembrane	CytoplasmicMembrane	CYT		11	cd11555		G3DSA:1.10.4160.10			PTHR30618,PTHR30618:SF6	PF02133												K03457	ALLTNt2r,URAt2	F	cytosine purines, uracil, thiamine, allantoin permease
MPAO1_02525	537733	538659	927		LysR family transcriptional regulator		TRUE		PA0477	PA0477												Cytoplasmic	CYT			cd08468		G3DSA:3.40.190.10,G3DSA:1.10.10.10,G3DSA:3.40.190.10,G3DSA:3.40.190.10			PTHR30118:SF15,PTHR30118	PF00126,PF03466					PS50931			SSF53850,SSF46785						K	Transcriptional regulator, LysR family
MPAO1_02530	538747	539223	477		GNAT family N-acetyltransferase		TRUE		PA0478	PA0478												Cytoplasmic	CYT			cd04301		G3DSA:3.40.630.30			PTHR10545	PF00583					PS51186			SSF55729						K	N-acetyltransferase
MPAO1_02535	539301	540251	951		LysR family transcriptional regulator		TRUE		PA0479	PA0479												Cytoplasmic	CYT					G3DSA:3.40.190.290,G3DSA:1.10.10.10			PTHR30126,PTHR30126:SF65	PF00126,PF03466		PR00039,PR00039,PR00039			PS50931			SSF53850,SSF46785		FLAR				K	Transcriptional regulator, LysR family
MPAO1_02540	540355	541152	798	pcaD	3-oxoadipate enol-lactonase		TRUE		PA0480	PA0480												Cytoplasmic	CYT					G3DSA:3.40.50.1820			PTHR43039:SF3,PTHR43039	PF00561		PR00111,PR00111,PR00111,PR00111						SSF53474	TIGR02427					Q	3-oxoadipate enol-lactonase
MPAO1_02545	541195	541638	444		hypothetical protein		TRUE		PA0481	PA0481												Unknown	CYT
MPAO1_02550	541686	543863	2178		malate synthase G		TRUE		PA0482	PA0482		expressed										Cytoplasmic	CYT			cd00728		G3DSA:3.20.20.360,G3DSA:3.20.20.360,G3DSA:2.170.170.11,G3DSA:1.20.1220.12	MF_00641		PTHR42739	PF01274								SSF51645	TIGR01345	GLCB	GO:0000287,GO:0003674,GO:0003824,GO:0004474,GO:0005488,GO:0005575,GO:0005576,GO:0005618,GO:0005622,GO:0005623,GO:0005737,GO:0005829,GO:0005886,GO:0005975,GO:0006081,GO:0006082,GO:0006097,GO:0006139,GO:0006163,GO:0006725,GO:0006732,GO:0006753,GO:0006793,GO:0006796,GO:0006807,GO:0008150,GO:0008152,GO:0009116,GO:0009117,GO:0009119,GO:0009150,GO:0009259,GO:0009987,GO:0015936,GO:0016020,GO:0016740,GO:…	K01638	MALS	C	Malate synthase
MPAO1_02555	544170	544613	444		GNAT family N-acetyltransferase		TRUE		PA0483	PA0483												Cytoplasmic	CYT			cd04301		G3DSA:3.40.630.30			PTHR23091,PTHR23091:SF286	PF00583					PS51186			SSF55729						K	Acetyltransferase
MPAO1_02560	544645	545160	516		glycine cleavage system protein R		TRUE		PA0484	PA0484												Cytoplasmic	CYT			cd04869		G3DSA:3.30.70.260,G3DSA:3.30.70.260			PTHR34875,PTHR34875:SF6	PF13740,PF01842	PIRSF028103				PS51671,PS51671			SSF55021,SSF55021		FC2.3C				E	ACT domain-containing protein
MPAO1_02565	545850	546746	897		EamA family transporter		TRUE		PA0485	PA0485										10	transmembrane	CytoplasmicMembrane	TMH		10						PTHR22911,PTHR22911:SF41	PF00892								SSF103481,SSF103481	TIGR00688	RARD	GO:0005575,GO:0005623,GO:0005886,GO:0016020,GO:0016021,GO:0031224,GO:0044425,GO:0044464,GO:0071944	K05786		S	rard protein
MPAO1_02570	546948	547922	975		serine/threonine protein kinase		TRUE		PA0486	PA0486		expressed										Cytoplasmic	CYT					G3DSA:1.10.510.10,G3DSA:1.10.510.10,G3DSA:1.10.510.10,G3DSA:1.20.1270.170,G3DSA:1.20.1270.170,G3DSA:3.30.200.70,G3DSA:3.30.200.70	MF_01497		PTHR39573	PF01636								SSF56112		RDOA	GO:0003674,GO:0003824,GO:0004672,GO:0004674,GO:0005575,GO:0005622,GO:0005623,GO:0005737,GO:0006464,GO:0006468,GO:0006793,GO:0006796,GO:0008150,GO:0008152,GO:0009987,GO:0016301,GO:0016310,GO:0016740,GO:0016772,GO:0016773,GO:0019538,GO:0036211,GO:0043170,GO:0043412,GO:0044237,GO:0044238,GO:0044260,GO:0044267,GO:0044424,GO:0044464,GO:0071704			S	serine (threonine) protein kinase
MPAO1_02575	547984	548742	759		molybdenum-dependent transcriptional regulator		TRUE		PA0487	PA0487												Cytoplasmic	CYT				1	G3DSA:2.40.50.100,G3DSA:2.40.50.100,G3DSA:2.40.50.100,G3DSA:1.10.10.10			PTHR30432,PTHR30432:SF1	PF00126,PF03459,PF03459	PIRSF005763							SSF46785,SSF50331,SSF50331	TIGR00637,TIGR00638	MODE	GO:0005575,GO:0005622,GO:0005623,GO:0005737,GO:0044424,GO:0044464	K02019		K	Transcriptional regulator, ModE
MPAO1_02580	548810	549130	321		YfiM family lipoprotein		TRUE		PA0488	PA0488							yes	1	19	1	secreted	Unknown	SpII	Y							PTHR35462,PTHR35462:SF1		PIRSF034456				PS51257					YFIM		K05811		S	(Lipo)protein
MPAO1_02585	549172	549897	726		ComF family protein		TRUE		PA0489	PA0489							yes	1	25		secreted	Cytoplasmic	CYT			cd06223		G3DSA:3.40.50.2020			PTHR11907,PTHR11907:SF9	PF00156								SSF53271		COMF		K00764,K02242		S	Competence protein
MPAO1_02590	550036	550329	294		hypothetical protein		TRUE		PA0490	PA0490										3	transmembrane	CytoplasmicMembrane	TMH		2
MPAO1_02595	550383	551309	927		LysR family transcriptional regulator		TRUE		PA0491	PA0491												Cytoplasmic	CYT			cd08412		G3DSA:1.10.10.10,G3DSA:3.40.190.10,G3DSA:3.40.190.10,G3DSA:3.40.190.10			PTHR30346,PTHR30346:SF0	PF00126,PF03466		PR00039,PR00039,PR00039			PS50931			SSF46785,SSF53850						K	transcriptional regulator
MPAO1_02600	551427	552185	759		LamB/YcsF family protein		TRUE		PA0492	PA0492												Cytoplasmic	CYT			cd11664		G3DSA:3.20.20.370	MF_00691		PTHR30292	PF03746								SSF88713		BMUL_0369		K07160		S	LamB YcsF family protein
MPAO1_02605	552262	552510	249		biotin carboxyl carrier domain-containing protein		TRUE		PA0493	PA0493												Unknown	CYT			cd06850		G3DSA:2.40.50.100			PTHR43416:SF4,PTHR43416	PF00364		PR01071,PR01071,PR01071			PS50968			SSF51230		BMUL_0368		K02160,K07160		I	biotin lipoyl attachment domain-containing protein
MPAO1_02610	552521	553897	1377		acetyl-CoA carboxylase biotin carboxylase subunit		TRUE		PA0494	PA0494												Cytoplasmic	CYT					G3DSA:3.30.470.130			PTHR42761:SF2,PTHR42761	PF02786,PF02785,PF00289				PS00866,PS00867	PS50975,PS50979		SM00878	SSF52440,SSF51246,SSF56059		ACCC		K01959,K01961		I	acetyl-CoA carboxylase biotin carboxylase
MPAO1_02615	553899	554777	879		carboxyltransferase domain-containing protein		TRUE		PA0495	PA0495										1	transmembrane	Cytoplasmic	CYT					G3DSA:2.40.100.10,G3DSA:3.30.1360.40			PTHR34698	PF02682							SM00796	SSF160467,SSF50891		BMUL_0366		K01941		E	allophanate hydrolase subunit 1
MPAO1_02620	554767	555744	978		biotin-dependent carboxyltransferase family protein		TRUE		PA0496	PA0496												Cytoplasmic	CYT					G3DSA:2.40.100.10			PTHR43309,PTHR43309:SF3	PF02626							SM00797	SSF50891	TIGR00724					E	Allophanate hydrolase subunit 2
MPAO1_02625	555791	556792	1002		fimbrial protein		TRUE		PA0497	PA0497							yes	1	22		secreted	Unknown	SpI	Y				G3DSA:2.60.40.1090				PF00419								SSF49401						S	Inherit from proNOG: Fimbrial protein
MPAO1_02630	556870	557877	1008		fimbrial protein		TRUE		PA0498	PA0498							yes	1	22		secreted	Unknown	SpI					G3DSA:2.60.40.1090				PF00419								SSF49401						S	Inherit from proNOG: Fimbrial protein
MPAO1_02635	557893	558594	702		molecular chaperone		TRUE		PA0499	PA0499							yes	1	16		secreted	Periplasmic	SpI	Y				G3DSA:2.60.40.10,G3DSA:2.60.40.10			PTHR30251,PTHR30251:SF2	PF00345,PF02753		PR00969,PR00969,PR00969,PR00969						SSF49584,SSF49354						N, U	Chaperone
MPAO1_02640	559160	560218	1059		biotin synthase		TRUE		PA0500	PA0500		expressed	TRUE	8	1							Cytoplasmic	CYT			cd01335		G3DSA:3.20.20.70	MF_01694		PTHR22976	PF06968,PF04055	PIRSF001619					SFLDG01060,SFLDG01278,SFLDS00029,SFLDF00272	SM00876,SM00729	SSF102114	TIGR00433	BIOB	GO:0003674,GO:0003824,GO:0004076,GO:0005488,GO:0006082,GO:0006766,GO:0006767,GO:0006768,GO:0006790,GO:0006807,GO:0008150,GO:0008152,GO:0009058,GO:0009102,GO:0009110,GO:0009987,GO:0016053,GO:0016740,GO:0016782,GO:0016783,GO:0018130,GO:0019752,GO:0032787,GO:0034641,GO:0042364,GO:0043436,GO:0043603,GO:0043604,GO:0044237,GO:0044249,GO:0044271,GO:0044272,GO:0044281,GO:0044283,GO:0044710,GO:0044711,GO:…	K01012	BTS2,BTS3r,BTS_1	H	Catalyzes the conversion of dethiobiotin (DTB) to biotin by the insertion of a sulfur atom into dethiobiotin via a radical- based mechanism ()
MPAO1_02645	560324	561529	1206	bioF	8-amino-7-oxononanoate synthase		TRUE		PA0501	PA0501			TRUE	11	1	1						Cytoplasmic	CYT			cd06454		G3DSA:3.40.640.10,G3DSA:3.90.1150.10,G3DSA:3.90.1150.10	MF_01693		PTHR13693,PTHR13693:SF77	PF00155				PS00599				SSF53383	TIGR00858	BIOF	GO:0003674,GO:0003824,GO:0005488,GO:0006082,GO:0006766,GO:0006767,GO:0006768,GO:0006790,GO:0006807,GO:0008150,GO:0008152,GO:0008710,GO:0009058,GO:0009102,GO:0009110,GO:0009987,GO:0016053,GO:0016740,GO:0016746,GO:0016747,GO:0018130,GO:0019752,GO:0030170,GO:0032787,GO:0034641,GO:0042364,GO:0043167,GO:0043168,GO:0043436,GO:0043603,GO:0043604,GO:0044237,GO:0044249,GO:0044271,GO:0044272,GO:0044281,GO:…	K00639,K00652	AOXSr,AOXSr2	H	Catalyzes the decarboxylative condensation of pimeloyl- acyl-carrier protein and L-alanine to produce 8-amino-7- oxononanoate (AON), acyl-carrier protein , and carbon dioxide ()
MPAO1_02650	561522	562244	723		alpha/beta fold hydrolase		TRUE		PA0502	PA0502												Cytoplasmic	CYT					G3DSA:3.40.50.1820			PTHR43689,PTHR43689:SF10	PF12697								SSF53474						S	Alpha beta hydrolase
MPAO1_02655	562237	563061	825	bioC	malonyl-[acyl-carrier protein] O-methyltransferase BioC		TRUE		PA0503	PA0503			TRUE	9	1	1						Unknown	CYT			cd02440		G3DSA:3.40.50.150	MF_00835		PTHR13090,PTHR13090:SF4	PF08241								SSF53335	TIGR02072	BIOC	GO:0003674,GO:0003824,GO:0004091,GO:0004141,GO:0006082,GO:0006766,GO:0006767,GO:0006768,GO:0006790,GO:0006807,GO:0008150,GO:0008152,GO:0008168,GO:0008171,GO:0009058,GO:0009102,GO:0009110,GO:0009987,GO:0010340,GO:0016053,GO:0016740,GO:0016741,GO:0016787,GO:0016788,GO:0016874,GO:0016879,GO:0016882,GO:0018130,GO:0019752,GO:0032259,GO:0032787,GO:0034641,GO:0042364,GO:0043436,GO:0043603,GO:0043604,GO:…	K01935,K02169	MALCOAMT	H	Converts the free carboxyl group of a malonyl-thioester to its methyl ester by transfer of a methyl group from S-adenosyl- L-methionine (SAM). It allows to synthesize pimeloyl-ACP via the fatty acid synthetic pathway ()
MPAO1_02660	563065	563751	687		ATP-dependent dethiobiotin synthetase BioD		TRUE		PA0504	PA0504		expressed	TRUE	8	1	1						Cytoplasmic	CYT					G3DSA:3.40.50.300	MF_00336		PTHR43210:SF3,PTHR43210	PF13500	PIRSF006755							SSF52540	TIGR00347	BIOD	GO:0003674,GO:0003824,GO:0004141,GO:0005575,GO:0005622,GO:0005623,GO:0005737,GO:0006082,GO:0006766,GO:0006767,GO:0006768,GO:0006790,GO:0006807,GO:0008150,GO:0008152,GO:0009058,GO:0009102,GO:0009110,GO:0009987,GO:0016053,GO:0016874,GO:0016879,GO:0016882,GO:0018130,GO:0019752,GO:0032787,GO:0034641,GO:0042364,GO:0043436,GO:0043603,GO:0043604,GO:0044237,GO:0044249,GO:0044271,GO:0044272,GO:0044281,GO:…	K01935		H	Catalyzes a mechanistically unusual reaction, the ATP- dependent insertion of CO2 between the N7 and N8 nitrogen atoms of 7,8-diaminopelargonic acid (DAPA) to form an ureido ring ()
MPAO1_02665	563860	564090	231		hypothetical protein		TRUE		PA0505	PA0505												Unknown	CYT
MPAO1_02670	564430	566235	1806		acyl-CoA dehydrogenase		TRUE		PA0506	PA0506		expressed										Cytoplasmic	CYT					G3DSA:1.10.540.10,G3DSA:1.20.140.10,G3DSA:2.40.110.10			PTHR42803,PTHR42803:SF1	PF02770,PF12418,PF00441,PF02771,PF12806								SSF56645,SSF47203		BMUL_0578		K00248,K00249		I	acyl-CoA dehydrogenase
MPAO1_02675	566448	568244	1797		acyl-CoA dehydrogenase		TRUE		PA0507	PA0507		expressed										Cytoplasmic	CYT					G3DSA:1.20.140.10,G3DSA:2.40.110.10,G3DSA:1.10.540.10			PTHR42803,PTHR42803:SF1	PF02770,PF00441,PF12418,PF02771,PF12806								SSF56645,SSF47203		BMUL_0578		K00248,K00249		I	acyl-Coa dehydrogenase
MPAO1_02685	568518	570296	1779		acyl-CoA dehydrogenase		TRUE		PA0508	PA0508		expressed										Cytoplasmic	CYT					G3DSA:1.20.140.10,G3DSA:1.10.540.10,G3DSA:2.40.110.10			PTHR42803,PTHR42803:SF2	PF02770,PF02771,PF00441,PF12418,PF12806								SSF56645,SSF47203		ACDA				I	acyl-CoA dehydrogenase
MPAO1_02690	570627	572108	1482		cytochrome c		TRUE		PA0509	PA0509		expressed					yes	1	18		secreted	Unknown	SpI	Y				G3DSA:2.140.10.20,G3DSA:1.10.760.10				PF13442,PF02239					PS51007			SSF51004,SSF46626		NIRN				C	Cytochrome
MPAO1_02695	572099	572938	840	cobA	uroporphyrinogen-III C-methyltransferase		TRUE		PA0510	PA0510												Cytoplasmic	CYT			cd11642		G3DSA:3.30.950.10,G3DSA:3.40.1010.10			PTHR21091:SF16,PTHR21091	PF00590				PS00839,PS00840				SSF53790	TIGR01469	CYSG	GO:0003674,GO:0003824,GO:0004851,GO:0004852,GO:0005575,GO:0005618,GO:0005623,GO:0005886,GO:0006725,GO:0006778,GO:0006779,GO:0006807,GO:0008150,GO:0008152,GO:0008168,GO:0008169,GO:0008757,GO:0009058,GO:0009987,GO:0016020,GO:0016740,GO:0016741,GO:0016829,GO:0016835,GO:0016836,GO:0018130,GO:0019438,GO:0030312,GO:0032259,GO:0033013,GO:0033014,GO:0034641,GO:0044237,GO:0044249,GO:0044271,GO:0044464,GO:…	K02302,K02303,K13542	SHCHD2,SHCHF,UPP3MT,UPP3S	H	Multifunctional enzyme that catalyzes the SAM-dependent methylation of uroporphyrinogen III at position C-2 and C-7 to form precorrin-2 and then position C-12 or C-18 to form trimethylpyrrocorphin 2. It also catalyzes the conversion of precorrin-2 into siroheme. This reaction consists of the NAD- dependent oxidation of precorrin-2 into sirohydrochlorin and its subsequent ferrochelation into siroh…
MPAO1_02700	572949	574112	1164	nirJ	heme d1 biosynthesis radical SAM protein NirJ		TRUE		PA0511	PA0511												Cytoplasmic	CYT			cd01335		G3DSA:3.20.20.70			PTHR11228:SF7,PTHR11228	PF04055,PF13353	PIRSF037420					SFLDG01067,SFLDS00029,SFLDF00393,SFLDG01386	SM00729	SSF102114	TIGR04051	NIRJ	GO:0006091,GO:0006725,GO:0006778,GO:0006779,GO:0006783,GO:0006807,GO:0008150,GO:0008152,GO:0009058,GO:0009987,GO:0018130,GO:0019438,GO:0033013,GO:0033014,GO:0034641,GO:0042168,GO:0042440,GO:0044237,GO:0044249,GO:0044271,GO:0044710,GO:0046148,GO:0046483,GO:0051186,GO:0051188,GO:0071704,GO:1901360,GO:1901362,GO:1901564,GO:1901566,GO:1901576			H	Pyrroloquinoline quinone biosynthesis protein E
MPAO1_02705	574106	574621	516		protein nirH		TRUE		PA0512	PA0512												Unknown	CYT					G3DSA:3.30.70.3460			PTHR43413,PTHR43413:SF1											NIRH				K	transcriptional regulator AsnC family
MPAO1_02710	574596	575039	444		protein nirG		TRUE		PA0513	PA0513												Cytoplasmic	CYT					G3DSA:1.10.10.10,G3DSA:3.30.70.3460			PTHR43413:SF1,PTHR43413											NIRG	GO:0006725,GO:0006778,GO:0006779,GO:0006783,GO:0006786,GO:0006807,GO:0008150,GO:0008152,GO:0009058,GO:0009987,GO:0018130,GO:0019438,GO:0033013,GO:0033014,GO:0034641,GO:0042168,GO:0042440,GO:0044237,GO:0044249,GO:0044271,GO:0044710,GO:0046148,GO:0046162,GO:0046483,GO:0051186,GO:0051188,GO:0071704,GO:1901360,GO:1901362,GO:1901564,GO:1901566,GO:1901576			K	Transcriptional regulator
MPAO1_02715	575032	575556	525		protein NirL		TRUE		PA0514	PA0514												Cytoplasmic	CYT					G3DSA:3.30.70.3460			PTHR43413,PTHR43413:SF1											NIRD	GO:0006725,GO:0006778,GO:0006807,GO:0008150,GO:0008152,GO:0009987,GO:0033013,GO:0042168,GO:0042440,GO:0044237,GO:0044710,GO:0046483,GO:0051186,GO:0071704,GO:1901360,GO:1901564			K	transcriptional regulator AsnC family
MPAO1_02720	575553	576005	453		protein NirD		TRUE		PA0515	PA0515												Cytoplasmic	CYT				1	G3DSA:3.30.70.3460,G3DSA:1.10.10.10			PTHR43413,PTHR43413:SF1	PF13404							SM00344							K	transcriptional regulator AsnC family
MPAO1_02725	576014	577192	1179		protein nirF		TRUE		PA0516	PA0516		expressed					yes	1	19		secreted	Cytoplasmic	SpII					G3DSA:2.140.10.20				PF02239					PS51257			SSF51004		NIRF	GO:0005575,GO:0005622,GO:0005623,GO:0005737,GO:0044424,GO:0044464	K19345		O	Heme D1 biosynthesis protein
MPAO1_02730	577189	577548	360		hypothetical protein		TRUE		PA0517	PA0517							yes	1	31		secreted	Periplasmic	SpI	Y				G3DSA:1.10.760.10				PF13442					PS51007			SSF46626		NIRC	GO:0003674,GO:0005575,GO:0005623,GO:0009055,GO:0042597,GO:0044464	K19344		C	cytochrome
MPAO1_02735	577545	577859	315		cytochrome c551		TRUE		PA0518	PA0518							yes	1	22		secreted	Periplasmic	SpI	Y				G3DSA:1.10.760.10				PF13442		PR00606,PR00606,PR00606,PR00606,PR00606			PS51007			SSF46626		NIRM	GO:0005575,GO:0005623,GO:0042597,GO:0044464	K08738		C	cytochrome
MPAO1_02740	577910	579616	1707		nitrite reductase		TRUE		PA0519	PA0519		expressed					yes	1	25		secreted	Periplasmic	SpI	Y				G3DSA:2.140.10.20,G3DSA:1.10.760.10				PF13442,PF02239					PS51007			SSF46626,SSF51004		NIRS	GO:0003674,GO:0003824,GO:0005575,GO:0005623,GO:0006807,GO:0008150,GO:0008152,GO:0016491,GO:0016661,GO:0016662,GO:0019333,GO:0042597,GO:0044464,GO:0044710,GO:0050421,GO:0055114,GO:0071941	K15864		C	nitrite reductase
MPAO1_02745	579832	580614	783		denitrification regulatory protein NirQ		TRUE		PA0520	PA0520												Cytoplasmic	CYT			cd00009	1	G3DSA:3.40.50.300			PTHR43882,PTHR43882:SF2	PF08406,PF07728								SSF52540		NIRQ	GO:0005575,GO:0005622,GO:0005623,GO:0005737,GO:0044424,GO:0044464	K04748		S	ATPase associated with various cellular activities, AAA_5
MPAO1_02750	580649	581176	528		cytochrome C oxidase subunit		TRUE		PA0521	PA0521							yes	1	24	4	transmembrane	CytoplasmicMembrane	TMH		5			G3DSA:1.20.120.80			PTHR11403:SF6,PTHR11403	PF00510					PS50253			SSF81452			GO:0005575,GO:0006807,GO:0008150,GO:0008152,GO:0016020,GO:0019333,GO:0071941	K02164,K02276		C	Cytochrome C Oxidase, Subunit
MPAO1_02755	581184	581441	258		hypothetical protein		TRUE		PA0522	PA0522							yes	1	18	2	transmembrane	CytoplasmicMembrane	TMH		3							PF03626
MPAO1_02760	581531	581971	441		cytochrome c		TRUE		PA0523	PA0523										1	transmembrane	CytoplasmicMembrane	TMH		1			G3DSA:1.10.760.10			PTHR37823:SF1,PTHR37823	PF00034					PS51007			SSF46626						C	nitriC oxide reductase
MPAO1_02765	581971	583371	1401		nitric-oxide reductase large subunit		TRUE		PA0524	PA0524										12	transmembrane	CytoplasmicMembrane	TMH		12			G3DSA:1.20.210.10			PTHR42712:SF2,PTHR42712	PF00115				PS00077	PS50855			SSF81442		NORB	GO:0003674,GO:0003824,GO:0005575,GO:0005623,GO:0005886,GO:0006807,GO:0008150,GO:0008152,GO:0016020,GO:0016491,GO:0016661,GO:0016662,GO:0016966,GO:0019333,GO:0044464,GO:0044710,GO:0055114,GO:0071941,GO:0071944	K04561		P	nitric oxide reductase
MPAO1_02770	583373	585211	1839		nitric oxide reductase activation protein NorD		TRUE		PA0525	PA0525												Cytoplasmic	CYT			cd01454		G3DSA:3.40.50.410		mobidb-lite	PTHR41248	PF00092					PS50234		SM00327	SSF53300						P	von willebrand factor, type a
MPAO1_02775	585218	585412	195		protein DnrP		TRUE		PA0526	PA0526										1	transmembrane	CytoplasmicMembrane	CYT		1
MPAO1_02780	585496	586179	684		Crp/Fnr family transcriptional regulator		TRUE		PA0527	PA0527		expressed										Cytoplasmic	CYT			cd00038		G3DSA:2.60.120.10,G3DSA:1.10.10.10			PTHR24567,PTHR24567:SF54	PF00027,PF13545					PS50042,PS51063		SM00419,SM00100	SSF51206,SSF46785		DNR	GO:0006355,GO:0006807,GO:0008150,GO:0008152,GO:0009889,GO:0010468,GO:0010556,GO:0019219,GO:0019222,GO:0019333,GO:0031323,GO:0031326,GO:0050789,GO:0050794,GO:0051171,GO:0051252,GO:0060255,GO:0065007,GO:0071941,GO:0080090,GO:2000112,GO:2001141			T	Transcriptional regulator, Crp Fnr family
MPAO1_02785	586533	587411	879		LysR family transcriptional regulator		TRUE		PA0528	PA0528												Cytoplasmic	CYT			cd05466		G3DSA:1.10.10.10,G3DSA:3.40.190.290			PTHR30346:SF3,PTHR30346	PF00126,PF03466		PR00039,PR00039,PR00039			PS50931			SSF53850,SSF46785		PGPR	GO:0006355,GO:0008150,GO:0009889,GO:0010468,GO:0010556,GO:0019219,GO:0019222,GO:0031323,GO:0031326,GO:0050789,GO:0050794,GO:0051171,GO:0051252,GO:0060255,GO:0065007,GO:0080090,GO:2000112,GO:2001141	K11921		K	Transcriptional regulator
MPAO1_02790	587513	588214	702		MOSC domain-containing protein		TRUE		PA0529	PA0529												Cytoplasmic	CYT					G3DSA:2.40.33.20			PTHR30212	PF03475,PF03473					PS51340			SSF50800		YIIM	GO:0008150,GO:0009636,GO:0042221,GO:0050896			S	MOSC domain-containing protein
MPAO1_02800	588440	589621	1182		aspartate aminotransferase family protein		TRUE		PA0530	PA0530												CytoplasmicMembrane	CYT			cd00610	1	G3DSA:3.90.1150.10,G3DSA:3.90.1150.10,G3DSA:3.40.640.10			PTHR11986,PTHR11986:SF79	PF00202	PIRSF000521,PIRSF000521			PS00600				SSF53383		ARGD	GO:0003674,GO:0003824,GO:0003992,GO:0005575,GO:0005622,GO:0005623,GO:0005737,GO:0006082,GO:0006520,GO:0006525,GO:0006526,GO:0006807,GO:0008150,GO:0008152,GO:0008483,GO:0008652,GO:0009058,GO:0009064,GO:0009084,GO:0009987,GO:0016053,GO:0016740,GO:0016769,GO:0019752,GO:0043436,GO:0044237,GO:0044238,GO:0044249,GO:0044281,GO:0044283,GO:0044424,GO:0044464,GO:0044710,GO:0044711,GO:0046394,GO:0071704,GO:…	K00818,K00819,K00821		E	Acetylornithine aminotransferase
MPAO1_02805	589621	590337	717		type 1 glutamine amidotransferase		TRUE		PA0531	PA0531												Cytoplasmic	CYT			cd01741		G3DSA:3.40.50.880			PTHR42695,PTHR42695:SF5	PF00117					PS51273			SSF52317		GAT		K01951		F	glutamine amidotransferase
MPAO1_02810	590412	590918	507		hypothetical protein		TRUE		PA0532	PA0532							yes	1	26		secreted	Cytoplasmic	CYT							mobidb-lite
MPAO1_02815	590961	592451	1491		helix-turn-helix transcriptional regulator		TRUE		PA0533	PA0533		expressed										Cytoplasmic	CYT			cd06170,cd00130,cd00130,cd00130	1	G3DSA:1.10.10.10,G3DSA:3.30.450.20,G3DSA:3.30.450.20,G3DSA:3.30.450.20			PTHR43214,PTHR43214:SF11	PF00196,PF13188,PF13426,PF13426		PR00038,PR00038,PR00038			PS50112,PS50043,PS50112		SM00091,SM00091,SM00091,SM00421	SSF55785,SSF46894,SSF55785,SSF55785	TIGR00229,TIGR00229	BMUL_5154				K	Transcriptional regulator
MPAO1_02825	592789	594078	1290		FAD-binding oxidoreductase		TRUE		PA0534	PA0534												Unknown	CYT					G3DSA:3.30.9.10,G3DSA:3.30.9.10,G3DSA:3.50.50.60,G3DSA:3.50.50.60,G3DSA:3.50.50.60			PTHR13847:SF210,PTHR13847	PF01266								SSF51905						E	Catalyzes the last two steps in the biosynthesis of 5- methylaminomethyl-2-thiouridine (mnm(5)s(2)U) at the wobble position (U34) in tRNA. Catalyzes the FAD-dependent demodification of cmnm(5)s(2)U34 to nm(5)s(2)U34, followed by the transfer of a methyl group from S-adenosyl-L-methionine to nm(5)s(2)U34, to form mnm(5)s(2)U34 ()
MPAO1_02830	594096	594650	555		cupin domain-containing protein		TRUE		PA0535	PA0535												Cytoplasmic	CYT			cd00093		G3DSA:1.10.260.40,G3DSA:2.60.120.10			PTHR10245,PTHR10245:SF100	PF07883,PF01381					PS50943		SM00530	SSF51182,SSF47413						K	transcriptional regulator
MPAO1_02835	594761	595786	1026		YgcG family protein		TRUE		PA0536	PA0536		expressed					yes	1	19	3	transmembrane	CytoplasmicMembrane	SpI	Y	3			G3DSA:3.10.310.50		mobidb-lite	PTHR30373,PTHR30373:SF2	PF04536												K06872		S	Pfam:DUF477
MPAO1_02840	595790	596398	609		LemA family protein		TRUE		PA0537	PA0537		expressed					yes	1	37		secreted	Unknown	SpII	Y				G3DSA:1.20.1440.20			PTHR34478,PTHR34478:SF2	PF04011					PS51257			SSF140478		LEMA		K03744		S	LemA family
MPAO1_02845	596486	596995	510		disulfide bond formation protein B		TRUE		PA0538	PA0538										4	transmembrane	CytoplasmicMembrane	TMH		4			G3DSA:1.20.1550.10	MF_00286		PTHR36570:SF2,PTHR36570	PF02600								SSF158442		DSBB	GO:0003674,GO:0003824,GO:0005575,GO:0005623,GO:0005886,GO:0006457,GO:0008150,GO:0008152,GO:0009987,GO:0015035,GO:0015036,GO:0016020,GO:0016491,GO:0016667,GO:0019538,GO:0043170,GO:0044237,GO:0044238,GO:0044260,GO:0044267,GO:0044464,GO:0044710,GO:0055114,GO:0071704,GO:0071944	K03611		O	Required for disulfide bond formation in some periplasmic proteins. Acts by oxidizing the DsbA protein ()
MPAO1_02850	597224	598054	831		EamA family transporter		TRUE		PA0539	PA0539							yes	1	18	9	transmembrane	CytoplasmicMembrane	TMH		9						PTHR22911,PTHR22911:SF100	PF00892								SSF103481,SSF103481		BL02159	GO:0005575,GO:0016020			S	DMT superfamily
MPAO1_02855	598124	598510	387		hypothetical protein		TRUE		PA0540	PA0540							yes	1	19	3	transmembrane	CytoplasmicMembrane	TMH		4			G3DSA:1.20.120.550			PTHR35371,PTHR35371:SF1	PF01124								SSF161084		BMUL_4503				S	Membrane protein-like protein
MPAO1_02860	598623	599081	459		cytochrome C		TRUE		PA0541	PA0541							yes	1	21		secreted	Periplasmic	SpII	Y				G3DSA:1.20.120.10		mobidb-lite		PF01322	PIRSF000027				PS51257,PS51009			SSF47175						C	Cytochrome C'
MPAO1_02865	599273	599692	420		DUF1090 domain-containing protein		TRUE		PA0542	PA0542							yes	1	23		secreted	Unknown	SpI	Y			1			mobidb-lite		PF06476										YQJC				S	exported protein
MPAO1_02870	599942	600910	969		polyhydroxybutyrate depolymerase		TRUE		PA0543	PA0543		expressed								1	transmembrane	CytoplasmicMembrane	TMH		1			G3DSA:3.40.50.1820			PTHR43037	PF10503								SSF53474,SSF53474				K03932		Q	Esterase PHB depolymerase
MPAO1_02875	600914	601657	744		metallo-dependent phosphatase		TRUE		PA0544	PA0544												Cytoplasmic	CYT					G3DSA:3.60.21.10			PTHR37844	PF00149								SSF56300,SSF56300						S	Metallophosphoesterase
MPAO1_02880	601862	603166	1305		reductase		TRUE		PA0545	PA0545							yes	1	20	5	transmembrane	CytoplasmicMembrane	SpI		6	cd06198		G3DSA:2.40.30.10,G3DSA:3.40.50.80			PTHR11972,PTHR11972:SF88	PF08022,PF00175,PF01794		PR00410,PR00410,PR00410,PR00410			PS51384	SFLDS00052,SFLDG01168		SSF63380,SSF52343		MAQU_1288				P	Oxidoreductase
MPAO1_02885	603222	604412	1191		methionine adenosyltransferase		TRUE		PA0546	PA0546		expressed	TRUE	14	1	1						Cytoplasmic	CYT					G3DSA:3.30.300.10,G3DSA:3.30.300.10,G3DSA:3.30.300.10,G3DSA:3.30.300.10,G3DSA:3.30.300.10,G3DSA:3.30.300.10	MF_00086		PTHR11964,PTHR11964:SF1	PF02772,PF02773,PF00438	PIRSF000497			PS00377,PS00376				SSF55973,SSF55973,SSF55973	TIGR01034	METK	GO:0000166,GO:0000287,GO:0001882,GO:0001883,GO:0003674,GO:0003824,GO:0004478,GO:0005488,GO:0005524,GO:0005575,GO:0005622,GO:0005623,GO:0005737,GO:0005829,GO:0006082,GO:0006139,GO:0006520,GO:0006556,GO:0006575,GO:0006725,GO:0006732,GO:0006790,GO:0006807,GO:0008150,GO:0008152,GO:0008652,GO:0009058,GO:0009108,GO:0009116,GO:0009119,GO:0009163,GO:0009987,GO:0016053,GO:0016740,GO:0016765,GO:0017076,GO:…	K00789	METAT	H	Catalyzes the formation of S-adenosylmethionine from methionine and ATP. The overall synthetic reaction is composed of two sequential steps, AdoMet formation and the subsequent tripolyphosphate hydrolysis which occurs prior to release of AdoMet from the enzyme ()
MPAO1_02890	604428	605429	1002		methyltransferase domain-containing protein		TRUE		PA0547	PA0547												Cytoplasmic	CYT			cd02440,cd00090		G3DSA:3.40.50.150,G3DSA:1.10.10.10			PTHR43464:SF19,PTHR43464	PF12840,PF13489		PR00778,PR00778,PR00778			PS50987		SM00418	SSF53335,SSF46785		ARSR		K03892		K	transcriptional regulator, ArsR family
MPAO1_02895	605676	607673	1998	tkt	transketolase		TRUE		PA0548	PA0548		expressed	TRUE	14	1	1						Cytoplasmic	CYT			cd07033,cd02012		G3DSA:3.40.50.970,G3DSA:3.40.50.970,G3DSA:3.40.50.920			PTHR43522:SF8,PTHR43522	PF00456,PF02780,PF02779				PS00801,PS00802			SM00861	SSF52518,SSF52518,SSF52922	TIGR00232	TKTA	GO:0003674,GO:0003824,GO:0004802,GO:0005488,GO:0005975,GO:0005996,GO:0006006,GO:0006007,GO:0006091,GO:0006098,GO:0006139,GO:0006725,GO:0006732,GO:0006733,GO:0006739,GO:0006740,GO:0006753,GO:0006793,GO:0006796,GO:0006807,GO:0008150,GO:0008152,GO:0009052,GO:0009056,GO:0009117,GO:0009987,GO:0016052,GO:0016740,GO:0016744,GO:0019318,GO:0019320,GO:0019321,GO:0019362,GO:0019637,GO:0019842,GO:0030145,GO:…	K00615	TKT1,TKT2	G	transketolase (EC 2.2.1.1)
MPAO1_02900	607673	608737	1065		hypothetical protein		TRUE		PA0549	PA0549												Cytoplasmic	CYT
MPAO1_02905	608718	609515	798		hydroxypyruvate isomerase		TRUE		PA0550	PA0550		expressed										Cytoplasmic	CYT					G3DSA:3.20.20.150			PTHR43489,PTHR43489:SF6	PF01261	PIRSF006241							SSF51658		YGBM	GO:0003674,GO:0003824,GO:0006082,GO:0006090,GO:0008150,GO:0008152,GO:0008903,GO:0009987,GO:0016853,GO:0016860,GO:0016861,GO:0019752,GO:0032787,GO:0043436,GO:0044237,GO:0044281,GO:0044710,GO:0071704	K01816	HPYRI	G	Catalyzes the reversible isomerization between hydroxypyruvate and 2-hydroxy-3-oxopropanoate (also termed tartronate semialdehyde) ()
MPAO1_02910	609730	610791	1062	epd	erythrose-4-phosphate dehydrogenase		TRUE		PA0551	PA0551		expressed	TRUE	10	1							Cytoplasmic	CYT					G3DSA:3.40.50.720,G3DSA:3.40.50.720,G3DSA:3.30.360.10			PTHR43148:SF3,PTHR43148	PF02800,PF00044	PIRSF000149	PR00078,PR00078,PR00078,PR00078,PR00078					SM00846	SSF55347,SSF51735	TIGR01532	EPD	GO:0000166,GO:0003674,GO:0003824,GO:0004365,GO:0005488,GO:0005575,GO:0005622,GO:0005623,GO:0005737,GO:0005975,GO:0005996,GO:0006006,GO:0006725,GO:0006732,GO:0006766,GO:0006767,GO:0006793,GO:0006796,GO:0006807,GO:0008150,GO:0008152,GO:0008614,GO:0008615,GO:0009058,GO:0009108,GO:0009110,GO:0009987,GO:0016491,GO:0016620,GO:0016903,GO:0018130,GO:0019318,GO:0019438,GO:0019637,GO:0034641,GO:0036094,GO:…	K00134,K03472	E4PD,GAPD	G	Catalyzes the NAD-dependent conversion of D-erythrose 4- phosphate to 4-phosphoerythronate ()
MPAO1_02915	610797	611960	1164	pgk	phosphoglycerate kinase		TRUE		PA0552	PA0552		expressed	TRUE	8	1							Cytoplasmic	CYT					G3DSA:3.40.50.1260,G3DSA:3.40.50.1260,G3DSA:3.40.50.1260	MF_00145		PTHR11406:SF0,PTHR11406	PF00162	PIRSF000724	PR00477,PR00477,PR00477,PR00477,PR00477,PR00477,PR00477,PR00477,PR00477		PS00111				SSF53748		PGK	GO:0005575,GO:0005576,GO:0005622,GO:0005623,GO:0005737,GO:0005886,GO:0008150,GO:0016020,GO:0040007,GO:0044424,GO:0044464,GO:0071944	K00927,K01803	PGK,PGK_1,TPI	G	phosphoglycerate kinase
MPAO1_02920	612033	612233	201		hypothetical protein		TRUE		PA0553	PA0553							yes	1	20		secreted	Unknown	SpII							mobidb-lite,mobidb-lite							PS51257
MPAO1_02925	612393	612734	342		hypothetical protein		TRUE		PA0554	PA0554							yes	1	23		secreted	Unknown	SpII	Y				G3DSA:2.40.128.200				PF09864					PS51257			SSF141488
MPAO1_02930	612854	613918	1065		fructose-bisphosphate aldolase		TRUE		PA0555	PA0555		expressed	TRUE	16	1	1						Cytoplasmic	CYT			cd00947		G3DSA:3.20.20.70			PTHR30304:SF0,PTHR30304	PF01116	PIRSF001359			PS00806,PS00602				SSF51569	TIGR01521,TIGR00167	FBA	GO:0003674,GO:0003824,GO:0008150,GO:0008152,GO:0009025,GO:0016829,GO:0016830,GO:0016832	K01624,K08302	CMCMSAD,FBA,FBA2,FBA3,PFK_2,TGBPA	G	fructose-bisphosphate aldolase
MPAO1_02935	613984	614466	483		hypothetical protein		TRUE		PA0556	PA0556							yes	1	18		secreted	Unknown	SpII	Y													PS51257
MPAO1_02940	614468	615124	657		DUF4440 domain-containing protein		TRUE		PA0557	PA0557												Periplasmic	CYT					G3DSA:3.10.450.50		mobidb-lite	PTHR35174,PTHR35174:SF3	PF13474								SSF54427						S	Inherit from bactNOG: ketosteroid isomerase-like
MPAO1_02945	615123	615890	768		SAM-dependent methyltransferase		TRUE		PA0558	PA0558		expressed										Cytoplasmic	CYT			cd02440		G3DSA:3.40.50.150			PTHR42912,PTHR42912:SF7	PF08241								SSF53335						Q	Methyl-transferase
MPAO1_02950	615887	617065	1179		NAD(P)/FAD-dependent oxidoreductase		TRUE		PA0559	PA0559										1	transmembrane	Cytoplasmic	CYT		1			G3DSA:2.40.30.10,G3DSA:2.40.30.10,G3DSA:3.50.50.60,G3DSA:3.50.50.60,G3DSA:1.10.8.260			PTHR42887,PTHR42887:SF2	PF03486		PR00411,PR00411,PR00411,PR00368,PR00368,PR00368						SSF160996,SSF51905,SSF51905	TIGR00275	YHIN		K01409,K07007		S	HI0933 family
MPAO1_02955	617178	617666	489		M48 family peptidase		TRUE		PA0560	PA0560												Cytoplasmic	CYT			cd07344		G3DSA:3.30.2010.10			PTHR30399,PTHR30399:SF4	PF01863										YGJP		K07043		S	Metal-dependent hydrolase
MPAO1_02960	617692	618846	1155		hypothetical protein		TRUE		PA0561	PA0561										7	transmembrane	CytoplasmicMembrane	CYT		7
MPAO1_02965	618848	619522	675		HAD family hydrolase		TRUE		PA0562	PA0562												Cytoplasmic	CYT			cd07526		G3DSA:1.10.150.240,G3DSA:3.40.50.1000,G3DSA:3.40.50.1000			PTHR18901,PTHR18901:SF63	PF13419		PR00413,PR00413,PR00413,PR00413				SFLDG01129,SFLDG01135		SSF56784	TIGR01509					S	HAD-superfamily hydrolase subfamily IA, variant 3
MPAO1_02970	619651	620004	354		DUF805 domain-containing protein		TRUE		PA0563	PA0563										3	transmembrane	CytoplasmicMembrane	TMH		3						PTHR34980,PTHR34980:SF2	PF05656														S	membrAne
MPAO1_02975	620182	621093	912		AraC family transcriptional regulator		TRUE		PA0564	PA0564												Cytoplasmic	CYT					G3DSA:2.60.120.10,G3DSA:1.10.10.60			PTHR11019:SF168,PTHR11019	PF02311,PF12833		PR00032,PR00032		PS00041,PS00041	PS01124		SM00342	SSF46689,SSF46689,SSF51182		YKGD		K18991		K	Transcriptional regulator
MPAO1_02980	621211	621549	339		carboxymuconolactone decarboxylase family protein		TRUE		PA0565	PA0565												Unknown	CYT					G3DSA:1.20.1290.10			PTHR33930:SF2,PTHR33930	PF02627								SSF69118	TIGR00778					S	Antioxidant protein with alkyl hydroperoxidase activity. Required for the reduction of the AhpC active site cysteine residues and for the regeneration of the AhpC enzyme activity ()
MPAO1_02985	621539	622054	516		hypothetical protein		TRUE		PA0566	PA0566							yes	1	41	4	transmembrane	CytoplasmicMembrane	TMH		5
MPAO1_02990	622242	622400	159		YqaE/Pmp3 family membrane protein		TRUE		PA0567	PA0567										2	transmembrane	CytoplasmicMembrane	TMH		2						PTHR21659	PF01679				PS01309										S	YqaE family transport protein
MPAO1_02995	622410	622868	459		hypothetical protein		TRUE		PA0568	PA0568												Cytoplasmic	CYT
MPAO1_03000	622884	623354	471		hypothetical protein		TRUE		PA0569	PA0569												Cytoplasmic	CYT
MPAO1_03005	623368	623715	348		SMI1/KNR4 family protein		TRUE		PA0570	PA0570												Unknown	CYT					G3DSA:3.40.1580.10				PF09346								SSF160631
MPAO1_03010	623705	624319	615		DUF4375 domain-containing protein		TRUE		PA0571	PA0571												Unknown	CYT									PF14300
MPAO1_03015	624510	627281	2772		hypothetical protein		TRUE		PA0572	PA0572							yes	1	41		secreted	OuterMembrane	SpI	Y								PF13402					PS51723		SM01276
MPAO1_03020	627851	628186	336		NERD domain-containing protein		TRUE		PA0573	PA0573										1	transmembrane	CytoplasmicMembrane	CYT		1							PF08378					PS50965									S	NERD domain-containing protein
MPAO1_03025	628279	629400	1122		Fic family protein		TRUE		PA0574	PA0574		expressed										Cytoplasmic	CYT					G3DSA:1.10.3290.10,G3DSA:1.10.10.10			PTHR13504:SF33,PTHR13504	PF13776,PF02661					PS51459			SSF140931,SSF46785		Y3735				S	Filamentation induced by cAMP protein fic
MPAO1_03040	630043	633780	3738		bifunctional diguanylate cyclase/phosphodiesterase		TRUE		PA0575	PA0575							yes	1	20	1	transmembrane	CytoplasmicMembrane	SpI	Y	1	cd00130,cd01949,cd00130,cd01007,cd00130,cd01948,cd00130	1	G3DSA:3.20.20.450,G3DSA:3.30.450.20,G3DSA:3.30.450.20,G3DSA:3.40.190.10,G3DSA:3.30.450.20,G3DSA:3.30.70.270,G3DSA:3.30.450.20,G3DSA:3.40.190.10,G3DSA:3.40.190.10			PTHR10799:SF850,PTHR10799	PF13426,PF13426,PF13426,PF08447,PF00563,PF00990,PF00497					PS50112,PS50887,PS50112,PS50113,PS50883,PS50112,PS50113,PS50113		SM00267,SM00086,SM00086,SM00086,SM00086,SM00091,SM00091,SM00091,SM00091,SM00052,SM00062	SSF55785,SSF55785,SSF55073,SSF53850,SSF55785,SSF141868,SSF55785	TIGR00229,TIGR00229,TIGR00229,TIGR00229,TIGR00254					T	Diguanylate cyclase phosphodiesterase
MPAO1_03045	633887	635740	1854	rpoD	RNA polymerase sigma factor RpoD		TRUE		PA0576	PA0576		expressed	TRUE	16	1	1						Cytoplasmic	CYT			cd06171	2	G3DSA:1.10.601.10,G3DSA:1.10.220.120,G3DSA:1.10.10.10,G3DSA:1.10.10.10	MF_00963	mobidb-lite,mobidb-lite	PTHR30603,PTHR30603:SF0	PF03979,PF04545,PF04542,PF00140,PF04539,PF04546		PR00046,PR00046,PR00046,PR00046,PR00046		PS00715,PS00716				SSF88946,SSF88659,SSF88659	TIGR02393,TIGR02937	RPOD	GO:0000988,GO:0000990,GO:0000996,GO:0001666,GO:0003674,GO:0003676,GO:0003677,GO:0005488,GO:0005515,GO:0005575,GO:0005618,GO:0005622,GO:0005623,GO:0005737,GO:0005829,GO:0005886,GO:0006139,GO:0006351,GO:0006352,GO:0006355,GO:0006725,GO:0006807,GO:0006950,GO:0008150,GO:0008152,GO:0009058,GO:0009059,GO:0009266,GO:0009405,GO:0009408,GO:0009410,GO:0009415,GO:0009607,GO:0009628,GO:0009889,GO:0009891,GO:…	K02316,K03086,K03087		K	Sigma factors are initiation factors that promote the attachment of RNA polymerase to specific initiation sites and are then released ()
MPAO1_03050	635820	637814	1995		DNA primase		TRUE		PA0577	PA0577			TRUE	14	1	1						Cytoplasmic	CYT			cd03364		G3DSA:3.40.1360.10,G3DSA:1.10.860.10,G3DSA:1.20.50.20,G3DSA:3.90.580.10,G3DSA:3.90.980.10	MF_00974	mobidb-lite,mobidb-lite	PTHR30313	PF13662,PF08278,PF08275,PF01807,PF10410					PS50880		SM00493,SM00766,SM00400	SSF117023,SSF56731,SSF57783	TIGR01391	DNAG	GO:0003674,GO:0003824,GO:0003896,GO:0003899,GO:0005488,GO:0005575,GO:0005622,GO:0005623,GO:0005737,GO:0005886,GO:0006139,GO:0006259,GO:0006260,GO:0006261,GO:0006269,GO:0006725,GO:0006807,GO:0008150,GO:0008152,GO:0008270,GO:0009058,GO:0009059,GO:0009987,GO:0016020,GO:0016070,GO:0016740,GO:0016772,GO:0016779,GO:0018130,GO:0019438,GO:0032774,GO:0034062,GO:0034641,GO:0034645,GO:0034654,GO:0040007,GO:…	K02316,K09117		L	DNA primase is the polymerase that synthesizes small RNA primers for the Okazaki fragments on both template strands at replication forks during chromosomal DNA synthesis ()
MPAO1_03055	637897	638346	450		GatB/YqeY domain-containing protein		TRUE		PA0578	PA0578												Cytoplasmic	CYT					G3DSA:1.10.1510.10,G3DSA:1.10.10.410			PTHR28055	PF09424								SSF89095		LPORFX		K09117		S	GatB Yqey domain-containing protein
MPAO1_03060	638416	638631	216		30S ribosomal protein S21		TRUE		PA0579	PA0579		expressed	TRUE	15	1	1						Cytoplasmic	CYT				1	G3DSA:1.20.5.1150	MF_00358	mobidb-lite,mobidb-lite	PTHR21109,PTHR21109:SF7	PF01165		PR00976,PR00976,PR00976,PR00976	PD005521	PS01181					TIGR00030	RPSU	GO:0003674,GO:0003735,GO:0005198,GO:0006412,GO:0008150,GO:0008152,GO:0009058,GO:0009059,GO:0009987,GO:0010467,GO:0019538,GO:0034645,GO:0043170,GO:0044237,GO:0044238,GO:0044249,GO:0044260,GO:0044267,GO:0071704,GO:1901576	K02970		J	30S ribosomal protein S21
MPAO1_03065	638832	639857	1026	tsaD	tRNA (adenosine(37)-N6)-threonylcarbamoyltransferase complex transferase subunit TsaD		TRUE		PA0580	PA0580		expressed	TRUE	16	1	1						Extracellular	CYT					G3DSA:3.30.420.40,G3DSA:3.30.420.40,G3DSA:3.30.420.40	MF_01445		PTHR11735:SF6,PTHR11735	PF00814		PR00789,PR00789,PR00789,PR00789,PR00789,PR00789						SSF53067,SSF53067	TIGR00329,TIGR03723	GCP	GO:0001948,GO:0003674,GO:0003824,GO:0004175,GO:0004222,GO:0005488,GO:0005515,GO:0005575,GO:0005576,GO:0005622,GO:0005623,GO:0005737,GO:0005829,GO:0006139,GO:0006396,GO:0006399,GO:0006400,GO:0006508,GO:0006725,GO:0006807,GO:0008033,GO:0008150,GO:0008152,GO:0008233,GO:0008237,GO:0009116,GO:0009119,GO:0009451,GO:0009987,GO:0010467,GO:0016070,GO:0016787,GO:0019538,GO:0034470,GO:0034641,GO:0034660,GO:…	K01409		O	Required for the formation of a threonylcarbamoyl group on adenosine at position 37 (t(6)A37) in tRNAs that read codons beginning with adenine ()
MPAO1_03070	639936	640505	570	plsY	glycerol-3-phosphate 1-O-acyltransferase PlsY		TRUE		PA0581	PA0581							yes	1	18	3	secreted	CytoplasmicMembrane	TMH						MF_01043		PTHR30309:SF0,PTHR30309	PF02660							SM01207		TIGR00023	PLSY	GO:0005575,GO:0005623,GO:0005886,GO:0016020,GO:0044464,GO:0071944	K08591	APG3PAT120,APG3PAT140,APG3PAT141,APG3PAT160,APG3PAT161,APG3PAT180,APG3PAT181,G3PAT160,G3PAT161,G3PAT180,G3PAT181,G3PAT181_9	S	Catalyzes the transfer of an acyl group from acyl- phosphate (acyl-PO(4)) to glycerol-3-phosphate (G3P) to form lysophosphatidic acid (LPA). This enzyme utilizes acyl-phosphate as fatty acyl donor, but not acyl-CoA or acyl-ACP ()
MPAO1_03075	640589	640942	354	folB	dihydroneopterin aldolase		TRUE		PA0582	PA0582			TRUE	12	1							Cytoplasmic	CYT			cd00534		G3DSA:3.30.1130.10			PTHR42844,PTHR42844:SF1	PF02152							SM00905	SSF55620	TIGR00525,TIGR00526	FOLB	GO:0003674,GO:0003824,GO:0004150,GO:0006082,GO:0006520,GO:0006575,GO:0006725,GO:0006732,GO:0006760,GO:0006807,GO:0008150,GO:0008152,GO:0009058,GO:0009987,GO:0016829,GO:0016830,GO:0016832,GO:0019752,GO:0042558,GO:0043436,GO:0044237,GO:0044238,GO:0044249,GO:0044281,GO:0044710,GO:0046483,GO:0051186,GO:0051188,GO:0071704,GO:1901360,GO:1901564,GO:1901605	K01633	DHNPA2r	H	dihydroneopterin aldolase
MPAO1_03080	640933	641475	543	folK	2-amino-4-hydroxy-6- hydroxymethyldihydropteridine diphosphokinase		TRUE		PA0583	PA0583												Cytoplasmic	CYT			cd00483		G3DSA:3.30.70.560			PTHR43071,PTHR43071:SF2	PF01288								SSF55083	TIGR01498	FOLK-1	GO:0003674,GO:0003824,GO:0003848,GO:0006082,GO:0006520,GO:0006575,GO:0006725,GO:0006732,GO:0006760,GO:0006807,GO:0008150,GO:0008152,GO:0009987,GO:0016740,GO:0016772,GO:0016778,GO:0019752,GO:0042558,GO:0043436,GO:0044237,GO:0044238,GO:0044281,GO:0044710,GO:0046483,GO:0051186,GO:0071704,GO:1901360,GO:1901564,GO:1901605	K00950		H	2-amino-4-hydroxy-6-hydroxymethyldihydropteridine pyrophosphokinase
MPAO1_03085	641448	642680	1233		multifunctional CCA tRNA nucleotidyl transferase/2'3'-cyclic phosphodiesterase/2'nucleotidase/phosphatase		TRUE		PA0584	PA0584		expressed										Cytoplasmic	CYT			cd05398,cd00077		G3DSA:1.10.3090.10,G3DSA:3.30.460.10	MF_01261,MF_01262		PTHR13734	PF01743,PF01966,PF12627	PIRSF000813				PS51831			SSF81301,SSF81891		CCA	GO:0001680,GO:0003674,GO:0003824,GO:0004112,GO:0004810,GO:0006139,GO:0006396,GO:0006399,GO:0006725,GO:0006793,GO:0006796,GO:0006807,GO:0008033,GO:0008081,GO:0008150,GO:0008152,GO:0009987,GO:0010467,GO:0016070,GO:0016311,GO:0016437,GO:0016740,GO:0016772,GO:0016779,GO:0016787,GO:0016788,GO:0016791,GO:0031123,GO:0034470,GO:0034641,GO:0034660,GO:0042245,GO:0042578,GO:0042780,GO:0043170,GO:0043628,GO:…	K00970,K00974	DADK	J	Catalyzes the addition and repair of the essential 3'- terminal CCA sequence in tRNAs without using a nucleic acid template. Adds these three nucleotides in the order of C, C, and A to the tRNA nucleotide-73, using CTP and ATP as substrates and producing inorganic pyrophosphate. Also shows phosphatase, 2'- nucleotidase and 2',3'-cyclic phosphodiesterase activities. These phosphohydrolase activiti…
MPAO1_03090	642724	643230	507		DUF4136 domain-containing protein		TRUE		PA0585	PA0585							yes	1	17		secreted	Unknown	SpII	Y								PF13590
MPAO1_03095	643324	644877	1554		SpoVR family protein		TRUE		PA0586	PA0586		expressed										Cytoplasmic	CYT								PTHR30029	PF04293										YCGB	GO:0006950,GO:0006974,GO:0008150,GO:0009987,GO:0033554,GO:0044699,GO:0044763,GO:0050896,GO:0051716	K06415		S	SpoVR family
MPAO1_03100	644874	646145	1272		YeaH/YhbH family protein		TRUE		PA0587	PA0587		expressed										Cytoplasmic	CYT						MF_01232	mobidb-lite	PTHR30510	PF04285										YEAH		K09786		S	UPF0229 protein
MPAO1_03105	646246	648168	1923		PrkA family serine protein kinase		TRUE		PA0588	PA0588		expressed										Cytoplasmic	CYT								PTHR30267	PF06798,PF08298	PIRSF000549						SM00763	SSF52540		PRKA	GO:0003674,GO:0003824,GO:0004672,GO:0006464,GO:0006468,GO:0006793,GO:0006796,GO:0008150,GO:0008152,GO:0009987,GO:0016301,GO:0016310,GO:0016740,GO:0016772,GO:0016773,GO:0019538,GO:0036211,GO:0043170,GO:0043412,GO:0044237,GO:0044238,GO:0044260,GO:0044267,GO:0071704	K07180		T	Serine protein kinase
MPAO1_03110	648447	648779	333		thiosulfate sulfurtransferase		TRUE		PA0589	PA0589												Cytoplasmic	CYT			cd01444		G3DSA:3.40.250.10	MF_01009			PF00581					PS50206		SM00450	SSF52821		GLPE	GO:0003674,GO:0003824,GO:0004792,GO:0005575,GO:0005622,GO:0005623,GO:0005737,GO:0006790,GO:0008150,GO:0008152,GO:0009987,GO:0016740,GO:0016782,GO:0016783,GO:0044237,GO:0044424,GO:0044464	K01011,K02439	CYANST	P	Catalyzes, although with low efficiency, the sulfur transfer reaction from thiosulfate to cyanide ()
MPAO1_03115	648823	649674	852		bis(5'-nucleosyl)-tetraphosphatase (symmetrical)		TRUE		PA0590	PA0590												Cytoplasmic	CYT			cd07422	1	G3DSA:3.60.21.10	MF_00199		PTHR24032:SF27,PTHR24032	PF00149	PIRSF000903							SSF56300	TIGR00668	APAH	GO:0003674,GO:0003824,GO:0004551,GO:0006139,GO:0006725,GO:0006807,GO:0008150,GO:0008152,GO:0008796,GO:0008803,GO:0009987,GO:0015949,GO:0016462,GO:0016787,GO:0016817,GO:0016818,GO:0034641,GO:0044237,GO:0044238,GO:0044281,GO:0044710,GO:0046483,GO:0055086,GO:0071704,GO:1901360	K01525	AP4AH,GP4GH	F	Hydrolyzes diadenosine 5',5'''-P1,P4-tetraphosphate to yield ADP ()
MPAO1_03120	649674	650054	381	apaG	Co2+/Mg2+ efflux protein ApaG		TRUE		PA0591	PA0591		expressed										Unknown	CYT					G3DSA:2.60.40.1470	MF_00791		PTHR14289:SF22,PTHR14289	PF04379					PS51087			SSF110069		APAG		K06195		P	ApaG protein
MPAO1_03125	650091	650897	807		ribosomal RNA small subunit methyltransferase A		TRUE		PA0592	PA0592		expressed										Cytoplasmic	CYT			cd02440		G3DSA:3.40.50.150,G3DSA:1.10.8.100	MF_00607		PTHR11727	PF00398				PS01131	PS51689		SM00650	SSF53335	TIGR00755	RSMA	GO:0000028,GO:0000154,GO:0000179,GO:0001510,GO:0003674,GO:0003676,GO:0003677,GO:0003690,GO:0003723,GO:0003729,GO:0003824,GO:0005488,GO:0005575,GO:0005622,GO:0005623,GO:0005737,GO:0006139,GO:0006364,GO:0006396,GO:0006725,GO:0006807,GO:0006996,GO:0008150,GO:0008152,GO:0008168,GO:0008170,GO:0008173,GO:0008649,GO:0008757,GO:0009451,GO:0009987,GO:0010467,GO:0016043,GO:0016070,GO:0016072,GO:0016433,GO:…	K02528		J	Specifically dimethylates two adjacent adenosines (A1518 and A1519) in the loop of a conserved hairpin near the 3'-end of 16S rRNA in the 30S particle. May play a critical role in biogenesis of 30S subunits ()
MPAO1_03130	651013	651999	987		4-hydroxythreonine-4-phosphate dehydrogenase 1		TRUE		PA0593	PA0593		expressed	TRUE	14	1	1						Cytoplasmic	CYT					G3DSA:3.40.718.10	MF_00536		PTHR30004:SF5,PTHR30004	PF04166								SSF53659	TIGR00557	PDXA	GO:0000166,GO:0000287,GO:0003674,GO:0003824,GO:0005488,GO:0005575,GO:0005622,GO:0005623,GO:0005737,GO:0006725,GO:0006732,GO:0006766,GO:0006767,GO:0006793,GO:0006796,GO:0006807,GO:0008150,GO:0008152,GO:0008270,GO:0008614,GO:0008615,GO:0009058,GO:0009108,GO:0009110,GO:0009987,GO:0016491,GO:0016614,GO:0016616,GO:0018130,GO:0019438,GO:0019637,GO:0034641,GO:0036094,GO:0042364,GO:0042816,GO:0042819,GO:…	K00097	PDX5PS	H	Catalyzes the NAD(P)-dependent oxidation of 4- (phosphohydroxy)-L-threonine (HTP) into 2-amino-3-oxo-4- (phosphohydroxy)butyric acid which spontaneously decarboxylates to form 3-amino-2-oxopropyl phosphate (AHAP) ()
MPAO1_03135	651996	653288	1293		peptidyl-prolyl cis-trans isomerase		TRUE		PA0594	PA0594		expressed	TRUE	15	1	1	yes	1	25		secreted	Periplasmic	SpI	Y				G3DSA:3.10.50.40,G3DSA:3.10.50.40,G3DSA:1.10.4030.30,G3DSA:1.10.4030.30	MF_01183		PTHR10657:SF21,PTHR10657	PF13616,PF00639,PF09312					PS50198,PS50198			SSF54534,SSF109998,SSF54534		SURA	GO:0000413,GO:0003674,GO:0003755,GO:0003824,GO:0005488,GO:0005515,GO:0005575,GO:0005623,GO:0006457,GO:0006458,GO:0006464,GO:0008150,GO:0008152,GO:0009987,GO:0010468,GO:0010608,GO:0016043,GO:0016044,GO:0016853,GO:0016859,GO:0018193,GO:0018208,GO:0019222,GO:0019538,GO:0022607,GO:0030288,GO:0030312,GO:0030313,GO:0031647,GO:0031975,GO:0033218,GO:0036211,GO:0042277,GO:0042592,GO:0042597,GO:0042710,GO:…	K03769,K03771		O	Chaperone involved in the correct folding and assembly of outer membrane proteins. Recognizes specific patterns of aromatic residues and the orientation of their side chains, which are found more frequently in integral outer membrane proteins. May act in both early periplasmic and late outer membrane-associated steps of protein maturation ()
MPAO1_03140	653269	656043	2775		LPS-assembly protein LptD		TRUE		PA0595	PA0595		expressed	TRUE	13	1	1	yes	1	28		secreted	OuterMembrane	SpI	Y				G3DSA:2.60.450.10	MF_01411	mobidb-lite,mobidb-lite	PTHR30189	PF03968,PF04453										LPTD	GO:0005575,GO:0005623,GO:0006810,GO:0006869,GO:0008150,GO:0009279,GO:0009636,GO:0009987,GO:0010033,GO:0010876,GO:0015920,GO:0016020,GO:0016043,GO:0016044,GO:0019867,GO:0022607,GO:0030312,GO:0030313,GO:0031975,GO:0033036,GO:0042221,GO:0043163,GO:0043165,GO:0044085,GO:0044091,GO:0044462,GO:0044464,GO:0044699,GO:0044763,GO:0044765,GO:0045229,GO:0050896,GO:0051179,GO:0051234,GO:0061024,GO:0071702,GO:…	K04744		M	involved in the assembly of LPS in the outer leaflet of the outer membrane. Determines N-hexane tolerance and is involved in outer membrane permeability. Essential for envelope biogenesis ()
MPAO1_03145	656170	657186	1017		aminoglycoside phosphotransferase		TRUE		PA0596	PA0596		expressed										Cytoplasmic	CYT					G3DSA:3.90.1200.10,G3DSA:3.30.200.20			PTHR33540,PTHR33540:SF1	PF01636								SSF56112		ORFT		K07102		S	Aminoglycoside phosphotransferase
MPAO1_03150	657183	657857	675		nucleotidyltransferase family protein		TRUE		PA0597	PA0597		expressed										Cytoplasmic	CYT			cd06422		G3DSA:3.90.550.10			PTHR43584:SF1,PTHR43584	PF00483								SSF53448		GALF		K00966,K00978,K00992,K15669		M	Nucleotidyl transferase
MPAO1_03155	657859	658617	759		molecular chaperone DjlA		TRUE		PA0598	PA0598										1	transmembrane	CytoplasmicMembrane	TMH		1	cd07316,cd06257	1	G3DSA:1.10.287.110,G3DSA:1.10.3680.10				PF00226		PR00625,PR00625,PR00625			PS50076		SM00271	SSF46565,SSF158682		DJLA	GO:0003674,GO:0005488,GO:0005515,GO:0005575,GO:0005623,GO:0005886,GO:0005887,GO:0016020,GO:0016021,GO:0031224,GO:0031226,GO:0044425,GO:0044459,GO:0044464,GO:0051087,GO:0071944	K05801		O	Regulatory DnaK co-chaperone. Direct interaction between DnaK and DjlA is needed for the induction of the wcaABCDE operon, involved in the synthesis of a colanic acid polysaccharide capsule, possibly through activation of the RcsB RcsC phosphotransfer signaling pathway. The colanic acid capsule may help the bacterium survive conditions outside the host ()
MPAO1_03160	658618	659679	1062		DUF3530 family protein		TRUE		PA0599	PA0599		expressed					yes	1	30		secreted	Unknown	SpI	Y						mobidb-lite,mobidb-lite		PF12048								SSF53474,SSF53474						S	Protein of unknown function (DUF3530)
MPAO1_03165	659831	662224	2394		PAS domain S-box protein		TRUE		PA0600	PA0600							yes	1	20	1	secreted	Unknown	SpI	Y		cd01007,cd00075,cd00130,cd00130	2	G3DSA:3.40.190.10,G3DSA:3.40.190.10,G3DSA:3.40.190.10,G3DSA:3.30.565.10,G3DSA:3.30.450.20,G3DSA:3.30.450.20			PTHR43711,PTHR43711:SF7	PF08447,PF00497,PF02518,PF08448,PF07730		PR00344,PR00344,PR00344			PS50109,PS50112,PS50113		SM00086,SM00086,SM00062,SM00091,SM00091,SM00387	SSF55785,SSF55785,SSF55874,SSF53850	TIGR00229,TIGR00229			K02480		T	Histidine kinase
MPAO1_03170	662270	662902	633		DNA-binding response regulator		TRUE		PA0601	PA0601												Cytoplasmic	CYT			cd06170,cd00156		G3DSA:3.40.50.12740			PTHR43214,PTHR43214:SF3	PF00196,PF00072		PR00038,PR00038,PR00038		PS00622	PS50043,PS50110		SM00448,SM00421	SSF52172,SSF46894		UHPA		K07686		T	regulator, luxr family
MPAO1_03175	663031	664065	1035		extracellular solute-binding protein		TRUE		PA0602	PA0602		expressed					yes	1	22		secreted	Periplasmic	SpI	Y		cd13589		G3DSA:3.40.190.10,G3DSA:3.40.190.10,G3DSA:3.40.190.10,G3DSA:3.40.190.10			PTHR30222,PTHR30222:SF2	PF13416								SSF53850						E	polyamine binding
MPAO1_03180	664299	665408	1110	potA	polyamine ABC transporter ATP-binding protein		TRUE		PA0603	PA0603		expressed										CytoplasmicMembrane	CYT			cd03300		G3DSA:2.40.50.140,G3DSA:2.40.50.940,G3DSA:2.40.50.940,G3DSA:3.40.50.300			PTHR42781,PTHR42781:SF6	PF00005,PF08402				PS00211	PS50893		SM00382	SSF50331,SSF52540	TIGR01187	PHNT	GO:0005575,GO:0005623,GO:0005886,GO:0016020,GO:0044464,GO:0071944	K02052,K11072,K11084	PTRCabcpp,SPMDabcpp	E	Part of the ABC transporter complex PotABCD involved in spermidine putrescine import. Responsible for energy coupling to the transport system ()
MPAO1_03185	665464	666510	1047		ABC transporter substrate-binding protein		TRUE		PA0604	PA0604		expressed					yes	1	27		secreted	Periplasmic	SpI	Y		cd13589		G3DSA:3.40.190.10,G3DSA:3.40.190.10,G3DSA:3.40.190.10,G3DSA:3.40.190.10			PTHR30222:SF2,PTHR30222	PF13416								SSF53850				K02055	PTRCabcpp,SPMDabcpp	G	extracellular solute-binding protein, family 1
MPAO1_03190	666625	667872	1248		ABC transporter permease		TRUE		PA0605	PA0605										6	transmembrane	CytoplasmicMembrane	CYT		6	cd06261		G3DSA:1.10.3720.10			PTHR42929,PTHR42929:SF5	PF00528					PS50928			SSF161098		POTB2	GO:0005575,GO:0016020	K02054,K11071,K11075	PTRCabcpp,SPMDabcpp	P	binding-protein-dependent transport systems inner membrane component
MPAO1_03195	667978	668808	831		ABC transporter permease		TRUE		PA0606	PA0606										6	transmembrane	CytoplasmicMembrane	TMH		6	cd06261		G3DSA:1.10.3720.10			PTHR43357:SF4,PTHR43357	PF00528					PS50928			SSF161098		POTC2	GO:0005575,GO:0016020	K02053,K11070	PTRCabcpp,SPMDabcpp	E	binding-protein-dependent transport systems inner membrane component
MPAO1_03200	668932	669606	675		ribulose-phosphate 3-epimerase		TRUE		PA0607	PA0607		expressed	TRUE	15	1	1						Cytoplasmic	CYT			cd00429		G3DSA:3.20.20.70			PTHR11749:SF3,PTHR11749	PF00834	PIRSF001461			PS01086,PS01085				SSF51366	TIGR01163	RPE	GO:0003674,GO:0003824,GO:0004750,GO:0005488,GO:0005506,GO:0005975,GO:0005996,GO:0006006,GO:0006007,GO:0006091,GO:0006098,GO:0006139,GO:0006725,GO:0006732,GO:0006733,GO:0006739,GO:0006740,GO:0006753,GO:0006793,GO:0006796,GO:0006807,GO:0008150,GO:0008152,GO:0008198,GO:0009052,GO:0009056,GO:0009117,GO:0009987,GO:0016052,GO:0016853,GO:0016854,GO:0016857,GO:0019318,GO:0019320,GO:0019321,GO:0019323,GO:…	K01783	RPE	G	ribulose-phosphate 3-epimerase
MPAO1_03205	669606	670424	819		phosphoglycolate phosphatase	prophage1	TRUE		PA0608	PA0608												Cytoplasmic	CYT			cd16417		G3DSA:1.10.150.240,G3DSA:3.40.50.1000,G3DSA:3.40.50.1000	MF_00495		PTHR43434:SF7,PTHR43434	PF13419		PR00413,PR00413,PR00413,PR00413				SFLDG01135,SFLDG01129		SSF56784	TIGR01449,TIGR01509,TIGR01549	CBBZ	GO:0000287,GO:0003674,GO:0003824,GO:0005488,GO:0005975,GO:0006139,GO:0006259,GO:0006281,GO:0006725,GO:0006793,GO:0006796,GO:0006807,GO:0006950,GO:0006974,GO:0008150,GO:0008152,GO:0008967,GO:0009987,GO:0016311,GO:0016787,GO:0016788,GO:0016791,GO:0031404,GO:0033554,GO:0034641,GO:0042578,GO:0043167,GO:0043168,GO:0043169,GO:0043170,GO:0044237,GO:0044238,GO:0044260,GO:0044699,GO:0044763,GO:0046483,GO:…	K01091	PGLYCP	S	Specifically catalyzes the dephosphorylation of 2- phosphoglycolate. Is involved in the dissimilation of the intracellular 2-phosphoglycolate formed during the DNA repair of 3'-phosphoglycolate ends, a major class of DNA lesions induced by oxidative stress ()
MPAO1_03210	670497	671975	1479		anthranilate synthase component I	prophage1	TRUE		PA0609	PA0609		expressed	TRUE	3	1							Cytoplasmic	CYT					G3DSA:3.60.120.10			PTHR11236,PTHR11236:SF9	PF00425,PF04715		PR00095,PR00095,PR00095,PR00095						SSF56322	TIGR00564	TRPE	GO:0000162,GO:0000287,GO:0003674,GO:0003824,GO:0004049,GO:0005488,GO:0005575,GO:0005622,GO:0005623,GO:0005737,GO:0005886,GO:0006082,GO:0006520,GO:0006568,GO:0006576,GO:0006586,GO:0006725,GO:0006807,GO:0008150,GO:0008152,GO:0008652,GO:0009058,GO:0009072,GO:0009073,GO:0009308,GO:0009309,GO:0009987,GO:0016020,GO:0016053,GO:0016829,GO:0016830,GO:0016833,GO:0018130,GO:0019438,GO:0019752,GO:0034641,GO:…	K01657,K01665,K13503	ANPRT,ANS	E	anthranilate synthase component I
MPAO1_03215	672294	672608	315		transcription regulatory protein PrtN	prophage1	TRUE		PA0610	PA0610												Unknown	CYT									PF11112			PD069311											S	Pyocin activator protein PrtN
MPAO1_03220	672708	673478	771		transcriptional regulator	prophage1	TRUE		PA0611	PA0611												Cytoplasmic	CYT			cd00093,cd06529		G3DSA:2.10.109.10,G3DSA:1.10.260.40			PTHR40661,PTHR40661:SF2	PF00717,PF01381					PS50943		SM00530	SSF51306,SSF47413		CI				K	Transcriptional regulator
MPAO1_03225	673936	674136	201		repressor PtrB	prophage1	TRUE		PA0612	PA0612			TRUE	5	1							Unknown	CYT					G3DSA:1.20.120.910			PTHR38777	PF01258		PR00618,PR00618		PS01102	PS51128			SSF57716	TIGR02419					S	Phage conjugal plasmid C-4 type zinc finger protein, TraR family
MPAO1_03230	674184	674543	360		hypothetical protein	prophage1	TRUE		PA0613	PA0613												Cytoplasmic	CYT
MPAO1_03235	674907	675356	450		holin	prophage1	TRUE		PA0614	PA0614							yes	1	20	2	transmembrane	CytoplasmicMembrane	CYT		2							PF16085
MPAO1_03240	675378	675893	516		hypothetical protein	prophage1	TRUE		PA0615	PA0615												Unknown	CYT							mobidb-lite																S	Inherit from proNOG: Phage related protein
MPAO1_03245	675890	676447	558		phage baseplate assembly protein V	prophage1	TRUE		PA0616	PA0616										1	transmembrane	Unknown	TMH					G3DSA:2.40.50.230				PF04717									TIGR01644					S	Baseplate Assembly protein
MPAO1_03250	676600	676926	327		bacteriophage protein	prophage1	TRUE		PA0617	PA0617												Unknown	CYT					G3DSA:3.10.450.40			PTHR35862:SF2,PTHR35862	PF04965								SSF160719		GPW		K06903		S	Baseplate Assembly protein
MPAO1_03255	676923	677810	888		bacteriophage protein	prophage1	TRUE		PA0618	PA0618												Cytoplasmic	CYT								PTHR35862:SF1,PTHR35862	PF04865	PIRSF020481									GPJ				S	Baseplate Assembly protein
MPAO1_03260	677803	678336	534		phage tail protein I	prophage1	TRUE		PA0619	PA0619												Cytoplasmic	CYT									PF09684									TIGR01634					S	phage Tail Protein
MPAO1_03265	678338	680413	2076		bacteriophage protein	prophage1	TRUE		PA0620	PA0620												Extracellular	SpI					G3DSA:2.60.40.3940			PTHR35191	PF12571
MPAO1_03270	680410	680868	459		phage tail protein	prophage1	TRUE		PA0621	PA0621												Unknown	CYT							mobidb-lite		PF16778											GO:0003674,GO:0005198,GO:0005575,GO:0005622,GO:0005623,GO:0005694,GO:0008150,GO:0009987,GO:0016032,GO:0019012,GO:0019015,GO:0019038,GO:0043226,GO:0043228,GO:0043229,GO:0043232,GO:0044403,GO:0044419,GO:0044422,GO:0044423,GO:0044424,GO:0044427,GO:0044446,GO:0044464,GO:0044764,GO:0051704			S	Tail fiber
MPAO1_03275	680911	682071	1161		phage tail sheath family protein	prophage1	TRUE		PA0622	PA0622		expressed										Unknown	CYT								PTHR35861:SF1,PTHR35861:SF1,PTHR35861,PTHR35861	PF17482,PF04984										GPFI		K06907		S	Tail Sheath protein
MPAO1_03280	682084	682587	504		phage major tail tube protein	prophage1	TRUE		PA0623	PA0623												Unknown	CYT								PTHR35861:SF2,PTHR35861	PF04985									TIGR01611	GPFII	GO:0005575,GO:0005622,GO:0005623,GO:0005694,GO:0019012,GO:0019015,GO:0019038,GO:0043226,GO:0043228,GO:0043229,GO:0043232,GO:0044422,GO:0044423,GO:0044424,GO:0044427,GO:0044446,GO:0044464	K06908		S	Tail Tube protein
MPAO1_03285	682602	682946	345		phage tail assembly protein	prophage1	TRUE		PA0624	PA0624												Unknown	CYT									PF10109
MPAO1_03290	683116	685353	2238		phage tail tape measure protein	prophage1	TRUE		PA0625	PA0625							yes	1	22		secreted	OuterMembrane	CYT				1			mobidb-lite,mobidb-lite	PTHR21525,PTHR21525:SF9															S	Tape measure protein
MPAO1_03295	685363	686235	873		phage tail protein	prophage1	TRUE		PA0626	PA0626												Unknown	CYT									PF06995	PIRSF011237											K06906		S	P2 GpU family protein
MPAO1_03300	686210	686416	207		phage tail protein	prophage1	TRUE		PA0627	PA0627												Unknown	CYT					G3DSA:3.10.350.10				PF05489														S	tail protein
MPAO1_03305	686474	687463	990		phage late control D family protein	prophage1	TRUE		PA0628	PA0628												Cytoplasmic	CYT									PF05954								SSF69279			GO:0005575,GO:0005622,GO:0005623,GO:0005694,GO:0019012,GO:0019015,GO:0019038,GO:0043226,GO:0043228,GO:0043229,GO:0043232,GO:0044422,GO:0044423,GO:0044424,GO:0044427,GO:0044446,GO:0044464	K06905		S	Late control D family protein
MPAO1_03310	687496	688125	630		glycoside hydrolase family 19 protein	prophage1	TRUE		PA0629	PA0629												Unknown	CYT					G3DSA:1.10.530.70			PTHR34408	PF00182								SSF53955,SSF53955		LYS	GO:0003674,GO:0003796,GO:0003824,GO:0004553,GO:0005575,GO:0005622,GO:0005623,GO:0005694,GO:0008150,GO:0008152,GO:0009056,GO:0009987,GO:0016787,GO:0016798,GO:0016998,GO:0019012,GO:0019015,GO:0019038,GO:0043170,GO:0043226,GO:0043228,GO:0043229,GO:0043232,GO:0044036,GO:0044237,GO:0044248,GO:0044260,GO:0044422,GO:0044423,GO:0044424,GO:0044427,GO:0044446,GO:0044464,GO:0044699,GO:0044763,GO:0071554,GO:…	K03791		Q	Lytic enzyme
MPAO1_03315	688122	688484	363		hypothetical protein	prophage1	TRUE		PA0630	PA0630							yes	1	27		secreted	Unknown	SpI		1		1
MPAO1_03320	688481	688738	258		hypothetical protein	prophage1	TRUE		PA0631	PA0631							yes	1	17		secreted	Unknown	SpII	Y													PS51257
MPAO1_03330	689054	689548	495		phage tail protein	prophage1	TRUE		PA0633	PA0633		expressed										Unknown	CYT									PF16460											GO:0000003,GO:0003674,GO:0005198,GO:0005575,GO:0005622,GO:0005623,GO:0005694,GO:0008150,GO:0009987,GO:0016032,GO:0016043,GO:0019012,GO:0019015,GO:0019038,GO:0019058,GO:0019067,GO:0019068,GO:0022607,GO:0043226,GO:0043228,GO:0043229,GO:0043232,GO:0044085,GO:0044403,GO:0044419,GO:0044422,GO:0044423,GO:0044424,GO:0044427,GO:0044446,GO:0044464,GO:0044764,GO:0048610,GO:0051704,GO:0071840			S	Major tail protein
MPAO1_03335	689560	689907	348		hypothetical protein	prophage1	TRUE		PA0634	PA0634												Cytoplasmic	CYT									PF16459
MPAO1_03340	689937	690191	255		hypothetical protein	prophage1	TRUE		PA0635	PA0635												Unknown	CYT
MPAO1_03345	690238	692073	1836		phage tail tape measure protein	prophage1	TRUE		PA0636	PA0636												Periplasmic	CYT							mobidb-lite,mobidb-lite		PF09718,PF09718,PF09718														S	Tape measure protein
MPAO1_03350	692066	692407	342		phage tail protein	prophage1	TRUE		PA0637	PA0637												Unknown	CYT									PF05939														S	Minor Tail Protein
MPAO1_03355	692415	693110	696		phage minor tail protein L	prophage1	TRUE		PA0638	PA0638												Unknown	CYT									PF05100									TIGR01600					S	Minor Tail Protein
MPAO1_03360	693113	693883	771		phage tail protein	prophage1	TRUE		PA0639	PA0639												Cytoplasmic	CYT			cd08073		G3DSA:3.90.1720.10,G3DSA:3.40.140.10			PTHR34858	PF00877,PF14464							SM00232	SSF54001,SSF102712		VTAK	GO:0005575,GO:0005622,GO:0005623,GO:0005694,GO:0019012,GO:0019015,GO:0019038,GO:0043226,GO:0043228,GO:0043229,GO:0043232,GO:0044422,GO:0044423,GO:0044424,GO:0044427,GO:0044446,GO:0044464			M	Phage minor tail protein
MPAO1_03365	693938	694540	603		tail assembly protein	prophage1	TRUE		PA0640	PA0640										2	transmembrane	CytoplasmicMembrane	CYT																			BMUL_3881	GO:0005575,GO:0005622,GO:0005623,GO:0005694,GO:0019012,GO:0019015,GO:0019038,GO:0043226,GO:0043228,GO:0043229,GO:0043232,GO:0044422,GO:0044423,GO:0044424,GO:0044427,GO:0044446,GO:0044464			M	Tail assembly protein
MPAO1_03370	694599	698213	3615		DUF1983 domain-containing protein	prophage1	TRUE		PA0641	PA0641												OuterMembrane	CYT			cd00063		G3DSA:2.60.40.10		mobidb-lite	PTHR36251	PF09327,PF13550					PS50853			SSF49265		BMUL_3882	GO:0005575,GO:0005622,GO:0005623,GO:0005694,GO:0019012,GO:0019015,GO:0019038,GO:0043226,GO:0043228,GO:0043229,GO:0043232,GO:0044422,GO:0044423,GO:0044424,GO:0044427,GO:0044446,GO:0044464			S	host specificity protein
MPAO1_03380	699261	700352	1092		hypothetical protein	prophage1	TRUE		PA0643	PA0643												Extracellular	CYT
MPAO1_03385	700352	700687	336		hypothetical protein	prophage1	TRUE		PA0644	PA0644												Cytoplasmic	CYT
MPAO1_03390	700668	700898	231		hypothetical protein	prophage1	TRUE		PA0645	PA0645												Unknown	CYT
MPAO1_03395	700994	702046	1053		phage tail protein	prophage1	TRUE		PA0646	PA0646												Unknown	SpI
MPAO1_03400	702046	702348	303		hypothetical protein	prophage1	TRUE		PA0647	PA0647												Unknown	CYT
MPAO1_03405	702345	702575	231		hypothetical protein	prophage1	TRUE		PA0648	PA0648												Unknown	CYT
MPAO1_03410	702994	703599	606		glutamine amidotransferase	prophage1	TRUE		PA0649	PA0649		expressed										Cytoplasmic	CYT			cd01743		G3DSA:3.40.50.880			PTHR43418,PTHR43418:SF4	PF00117		PR00099,PR00099,PR00097,PR00097,PR00097,PR00097,PR00097,PR00097,PR00096,PR00096,PR00096			PS51273			SSF52317	TIGR00566	PABA	GO:0000162,GO:0003674,GO:0003824,GO:0004049,GO:0006082,GO:0006520,GO:0006568,GO:0006575,GO:0006576,GO:0006586,GO:0006725,GO:0006732,GO:0006760,GO:0006807,GO:0008150,GO:0008152,GO:0008652,GO:0009058,GO:0009072,GO:0009073,GO:0009308,GO:0009309,GO:0009987,GO:0016053,GO:0016829,GO:0016830,GO:0016833,GO:0016874,GO:0016879,GO:0016884,GO:0018130,GO:0019438,GO:0019752,GO:0034641,GO:0042401,GO:0042430,GO:…	K01658,K01664	ADCS,ANS	E, H	synthase component II
MPAO1_03415	703601	704650	1050	trpD	anthranilate phosphoribosyltransferase	prophage1	TRUE		PA0650	PA0650		expressed	TRUE	3	1							Cytoplasmic	CYT				1	G3DSA:3.40.1030.10,G3DSA:1.20.970.10	MF_00211		PTHR43285	PF02885,PF00591								SSF52418,SSF47648	TIGR01245	TRPD	GO:0005575,GO:0005576,GO:0005623,GO:0005886,GO:0008150,GO:0016020,GO:0040007,GO:0044464,GO:0071944	K00766	ANPRT	E	Anthranilate phosphoribosyltransferase
MPAO1_03420	704647	705483	837		indole-3-glycerol-phosphate synthase		TRUE		PA0651	PA0651		expressed	TRUE	4	1							Cytoplasmic	CYT			cd00331		G3DSA:3.20.20.70	MF_00134_B		PTHR22854	PF00218				PS00614				SSF51366		TRPC	GO:0000162,GO:0003674,GO:0003824,GO:0004425,GO:0004640,GO:0006082,GO:0006520,GO:0006568,GO:0006576,GO:0006586,GO:0006725,GO:0006807,GO:0008150,GO:0008152,GO:0008652,GO:0009058,GO:0009072,GO:0009073,GO:0009308,GO:0009309,GO:0009987,GO:0016053,GO:0016829,GO:0016830,GO:0016831,GO:0016853,GO:0016860,GO:0016861,GO:0018130,GO:0019438,GO:0019752,GO:0034641,GO:0042401,GO:0042430,GO:0042435,GO:0043436,GO:…	K01609,K01817,K13498	IGPS,PRAIi	E	Indole-3-glycerol phosphate synthase
MPAO1_03425	705545	706189	645		cyclic AMP receptor-like protein		TRUE		PA0652	PA0652		expressed										Cytoplasmic	CYT			cd00038,cd00092		G3DSA:1.10.10.10,G3DSA:2.60.120.10			PTHR24567,PTHR24567:SF13	PF00325,PF00027		PR00034,PR00034		PS00042,PS00888,PS00889	PS50042,PS51063		SM00419,SM00100	SSF46785,SSF51206		CRP	GO:0000166,GO:0001071,GO:0003674,GO:0003676,GO:0003677,GO:0003700,GO:0005488,GO:0005515,GO:0005575,GO:0005622,GO:0005623,GO:0005737,GO:0006139,GO:0006351,GO:0006355,GO:0006725,GO:0006807,GO:0007154,GO:0007584,GO:0008150,GO:0008152,GO:0009058,GO:0009059,GO:0009605,GO:0009889,GO:0009890,GO:0009891,GO:0009892,GO:0009893,GO:0009987,GO:0009991,GO:0010467,GO:0010468,GO:0010556,GO:0010557,GO:0010558,GO:…	K01420,K10914		T	CAMP-regulatory protein
MPAO1_03430	706461	706883	423		OsmC family protein		TRUE		PA0653	PA0653		expressed										Cytoplasmic	CYT					G3DSA:3.30.300.20,G3DSA:2.20.25.10			PTHR34352	PF02566								SSF82784		YHFA		K07397		O	OsmC family
MPAO1_03435	707203	707997	795		S-adenosylmethionine decarboxylase proenzyme		TRUE		PA0654	PA0654												Cytoplasmic	CYT					G3DSA:3.60.90.10	MF_00465		PTHR33866:SF1,PTHR33866	PF02675	PIRSF001356							SSF56276,SSF56276	TIGR03331	SPED	GO:0003674,GO:0003824,GO:0004014,GO:0006576,GO:0006595,GO:0006596,GO:0006807,GO:0008150,GO:0008152,GO:0008216,GO:0008295,GO:0009058,GO:0009308,GO:0009309,GO:0009987,GO:0016829,GO:0016830,GO:0016831,GO:0034641,GO:0042401,GO:0044106,GO:0044237,GO:0044249,GO:0044271,GO:0071704,GO:1901564,GO:1901566,GO:1901576	K01611	ADMDC	E	Catalyzes the decarboxylation of S-adenosylmethionine to S-adenosylmethioninamine (dcAdoMet), the propylamine donor required for the synthesis of the polyamines spermine and spermidine from the diamine putrescine ()
MPAO1_03440	708052	708699	648	coq7	2-polyprenyl-3-methyl-6-methoxy-1,4-benzoquinonemonooxygenase		TRUE		PA0655	PA0655		expressed	TRUE	16	1	1						Unknown	CYT			cd01042		G3DSA:1.20.1260.10	MF_01658		PTHR11237:SF3,PTHR11237	PF03232								SSF47240		COQ7	GO:0005575,GO:0005623,GO:0005886,GO:0016020,GO:0044464,GO:0071944	K06134		H	Oxygenase that introduces the hydroxyl group at carbon five of 2-nonaprenyl-3-methyl-6-methoxy-1,4-benzoquinol resulting in the formation of 2-nonaprenyl-3-methyl-5-hydroxy-6-methoxy-1,4- benzoquinol ()
MPAO1_03445	708799	709137	339		histidine triad nucleotide-binding protein		TRUE		PA0656	PA0656												Cytoplasmic	CYT			cd01276		G3DSA:3.30.428.10			PTHR23089,PTHR23089:SF32	PF01230		PR00332,PR00332,PR00332		PS00892	PS51084			SSF54197		HINT	GO:0003674,GO:0003824,GO:0006082,GO:0006520,GO:0006522,GO:0006524,GO:0006807,GO:0008150,GO:0008152,GO:0009056,GO:0009063,GO:0009078,GO:0009080,GO:0009987,GO:0016054,GO:0016787,GO:0016810,GO:0016811,GO:0019478,GO:0019752,GO:0043436,GO:0043530,GO:0044237,GO:0044238,GO:0044248,GO:0044281,GO:0044282,GO:0044710,GO:0044712,GO:0046144,GO:0046395,GO:0046416,GO:0046436,GO:0055130,GO:0071704,GO:1901564,GO:…	K02503		F, G	Histidine triad (HIT) protein
MPAO1_03450	709216	710697	1482		AAA family ATPase		TRUE		PA0657	PA0657		expressed										CytoplasmicMembrane	CYT			cd00009		G3DSA:1.10.8.60,G3DSA:3.40.50.300			PTHR42960,PTHR42960:SF1	PF00004							SM00382	SSF52540,SSF52540						O	AAA ATPase
MPAO1_03455	710737	711537	801		SDR family oxidoreductase		TRUE		PA0658	PA0658							yes	1	23		secreted	Cytoplasmic	CYT			cd05233	1	G3DSA:3.40.50.720			PTHR43131	PF00106	PIRSF000126	PR00080,PR00080,PR00080,PR00081,PR00081,PR00081,PR00081,PR00081					SM00822	SSF51735				K07124		S	Dehydrogenase
MPAO1_03460	711598	712674	1077		DUF805 domain-containing protein		TRUE		PA0659	PA0659		expressed								4	transmembrane	CytoplasmicMembrane	CYT		4			G3DSA:3.30.700.10		mobidb-lite	PTHR34980:SF2,PTHR34980	PF05656								SSF54523						U	Inherit from bactNOG: Protein of unknown function (DUF805)
MPAO1_03465	712796	713764	969		nitronate monooxygenase		TRUE		PA0660	PA0660		expressed					yes	1	31		secreted	Cytoplasmic	CYT			cd04730	1	G3DSA:3.20.20.70			PTHR42747:SF1,PTHR42747	PF03060								SSF51412				K00459		S	2-nitropropane dioxygenase
MPAO1_03470	713781	714203	423	hemJ	protoporphyrinogen oxidase HemJ		TRUE		PA0661	PA0661			TRUE	14	1	1				4	transmembrane	CytoplasmicMembrane	TMH		4						PTHR40255	PF03653	PIRSF004638								TIGR00701					S	Membrane
MPAO1_03475	714494	715528	1035		N-acetyl-gamma-glutamyl-phosphate reductase		TRUE		PA0662	PA0662		expressed	TRUE	2	1							Cytoplasmic	CYT					G3DSA:3.40.50.720,G3DSA:3.40.50.720,G3DSA:3.30.360.10	MF_00150		PTHR32338	PF01118,PF02774				PS01224			SM00859	SSF55347,SSF51735	TIGR01850	ARGC	GO:0000166,GO:0003674,GO:0003824,GO:0003942,GO:0005488,GO:0005575,GO:0005622,GO:0005623,GO:0005737,GO:0006082,GO:0006520,GO:0006525,GO:0006526,GO:0006807,GO:0008150,GO:0008152,GO:0008652,GO:0009058,GO:0009064,GO:0009084,GO:0009987,GO:0016053,GO:0016491,GO:0016620,GO:0016903,GO:0019752,GO:0036094,GO:0040007,GO:0043167,GO:0043168,GO:0043436,GO:0044237,GO:0044238,GO:0044249,GO:0044281,GO:0044283,GO:…	K00145	AGPR	E	N-acetyl-glutamate semialdehyde dehydrogenase
MPAO1_03480	715528	716247	720		hypothetical protein		TRUE		PA0663	PA0663							yes	1	43		secreted	Cytoplasmic	TMH		1		1
MPAO1_03485	716248	716670	423		polymer-forming cytoskeletal family protein		TRUE		PA0664	PA0664		expressed										Cytoplasmic	CYT								PTHR35024,PTHR35024:SF4	PF04519										CCMA				M	Pfam:DUF583
MPAO1_03490	716748	717098	351	erpA	iron-sulfur cluster insertion protein ErpA		TRUE		PA0665	PA0665		expressed	TRUE	14	1	1						Cytoplasmic	CYT					G3DSA:2.60.300.12	MF_01380		PTHR43011	PF01521				PS01152				SSF89360	TIGR00049	ERPA	GO:0003674,GO:0005488,GO:0006091,GO:0008150,GO:0008152,GO:0009058,GO:0009060,GO:0009061,GO:0009987,GO:0010467,GO:0015980,GO:0016043,GO:0016226,GO:0019538,GO:0022607,GO:0031163,GO:0043170,GO:0044085,GO:0044237,GO:0044238,GO:0044710,GO:0045333,GO:0051536,GO:0051537,GO:0051539,GO:0051540,GO:0051604,GO:0055114,GO:0071704,GO:0071840	K13628,K15724		C	Required for insertion of 4Fe-4S clusters for at least IspG ()
MPAO1_03495	717152	718243	1092		anhydro-N-acetylmuramic acid kinase		TRUE		PA0666	PA0666		expressed										Cytoplasmic	CYT					G3DSA:3.30.420.40,G3DSA:3.30.420.40,G3DSA:3.30.420.40	MF_01270		PTHR30605	PF03702								SSF53067,SSF53067,SSF53067		ANMK	GO:0000270,GO:0003674,GO:0003824,GO:0006022,GO:0006040,GO:0006793,GO:0006796,GO:0006807,GO:0008150,GO:0008152,GO:0009254,GO:0009987,GO:0016301,GO:0016310,GO:0016740,GO:0016772,GO:0016773,GO:0030203,GO:0043170,GO:0044237,GO:0071704,GO:1901135,GO:1901564	K09001	ANHMK	O	Catalyzes the specific phosphorylation of 1,6-anhydro-N- acetylmuramic acid (anhMurNAc) with the simultaneous cleavage of the 1,6-anhydro ring, generating MurNAc-6-P. Is required for the utilization of anhMurNAc either imported from the medium or derived from its own cell wall murein, and thus plays a role in cell wall recycling ()
MPAO1_03500	718246	719589	1344		peptidase M23		TRUE		PA0667	PA0667												Unknown	CYT					G3DSA:3.10.450.350,G3DSA:2.70.70.10,G3DSA:3.10.450.350,G3DSA:3.10.450.350		mobidb-lite,mobidb-lite	PTHR21666:SF221,PTHR21666	PF01551,PF04225					PS51782			SSF51261		YEBA	GO:0000910,GO:0000920,GO:0001896,GO:0005575,GO:0005623,GO:0005886,GO:0007049,GO:0008150,GO:0008219,GO:0009987,GO:0016020,GO:0016265,GO:0019835,GO:0022402,GO:0032506,GO:0044464,GO:0044699,GO:0044763,GO:0051301,GO:0071944	K19304		M	peptidase
MPAO1_03505	719874	721073	1200		Tyrosine--tRNA ligase 2		TRUE		PA0668	PA0668		expressed										Cytoplasmic	CYT			cd00805		G3DSA:1.10.240.10,G3DSA:3.10.290.10,G3DSA:3.40.50.620	MF_02007		PTHR11766:SF1,PTHR11766	PF00579		PR01040,PR01040,PR01040,PR01040		PS00178	PS50889			SSF52374,SSF55174	TIGR00234	TYRS	GO:0003674,GO:0003824,GO:0004812,GO:0004831,GO:0005575,GO:0005622,GO:0005623,GO:0005737,GO:0006082,GO:0006139,GO:0006399,GO:0006412,GO:0006418,GO:0006437,GO:0006520,GO:0006725,GO:0006807,GO:0008150,GO:0008152,GO:0009058,GO:0009059,GO:0009987,GO:0010467,GO:0016070,GO:0016874,GO:0016875,GO:0016876,GO:0019538,GO:0019752,GO:0034641,GO:0034645,GO:0034660,GO:0043038,GO:0043039,GO:0043170,GO:0043436,GO:…	K01866		J	Catalyzes the attachment of tyrosine to tRNA(Tyr) in a two-step reaction tyrosine is first activated by ATP to form Tyr- AMP and then transferred to the acceptor end of tRNA(Tyr) ()
MPAO1_03535	726932	727870	939		bifunctional biotin--[acetyl-CoA-carboxylase] synthetase/biotin operon repressor		TRUE		PA4280	PA4280		expressed										Cytoplasmic	CYT			cd16442		G3DSA:2.30.30.100,G3DSA:3.30.930.10,G3DSA:1.10.10.10	MF_00978		PTHR12835:SF5,PTHR12835	PF08279,PF03099					PS51733			SSF50037,SSF46785,SSF55681	TIGR00121	BIRA	GO:0003674,GO:0003676,GO:0003677,GO:0003824,GO:0004077,GO:0005488,GO:0006082,GO:0006766,GO:0006767,GO:0006768,GO:0006790,GO:0006807,GO:0008150,GO:0008152,GO:0009058,GO:0009102,GO:0009110,GO:0009987,GO:0016053,GO:0016874,GO:0016879,GO:0018130,GO:0018271,GO:0019752,GO:0032787,GO:0034641,GO:0042364,GO:0043436,GO:0043603,GO:0043604,GO:0044237,GO:0044249,GO:0044271,GO:0044272,GO:0044281,GO:0044283,GO:…	K03524	BACCL	H	Biotin-protein ligase
MPAO1_03540	727867	728613	747		type III pantothenate kinase		TRUE		PA4279	PA4279		expressed	TRUE	15	1	1						Cytoplasmic	CYT					G3DSA:3.30.420.40,G3DSA:3.30.420.40,G3DSA:3.30.420.490	MF_01274		PTHR34265	PF03309								SSF53067,SSF53067	TIGR00671	COAX	GO:0005575,GO:0005622,GO:0005623,GO:0005737,GO:0044424,GO:0044464	K01947,K03525	PNTK	K	Catalyzes the phosphorylation of pantothenate (Pan), the first step in CoA biosynthesis ()
MPAO1_03545	728622	729326	705		SPOR domain-containing protein		TRUE		PA4278	PA4278		expressed					yes	1	27		secreted	Unknown	CYT					G3DSA:3.30.70.1070				PF05036					PS51724			SSF110997,SSF110997						S	Sporulation domain-containing protein
MPAO1_03565	729838	731031	1194	tuf	elongation factor Tu		TRUE		PA4265;PA4277	PA4277	TRUE	expressed										Cytoplasmic	CYT			cd03697,cd01884,cd03707		G3DSA:3.40.50.300,G3DSA:2.40.30.10,G3DSA:2.40.30.10	MF_00118_B		PTHR43721,PTHR43721:SF15	PF03143,PF00009,PF03144		PR00315,PR00315,PR00315,PR00315,PR00315		PS00301	PS51722			SSF50465,SSF52540,SSF50447	TIGR00231,TIGR00485	TUF	GO:0001666,GO:0003674,GO:0003676,GO:0003723,GO:0003746,GO:0005488,GO:0005575,GO:0005618,GO:0005622,GO:0005623,GO:0005737,GO:0005829,GO:0005886,GO:0006412,GO:0006414,GO:0006950,GO:0008135,GO:0008150,GO:0008152,GO:0009058,GO:0009059,GO:0009628,GO:0009987,GO:0010035,GO:0010038,GO:0010039,GO:0010467,GO:0016020,GO:0019538,GO:0030312,GO:0034645,GO:0036293,GO:0040007,GO:0042221,GO:0043170,GO:0044237,GO:…	K02358	SADT2	J	This protein promotes the GTP-dependent binding of aminoacyl-tRNA to the A-site of ribosomes during protein biosynthesis ()
MPAO1_03575	731208	731576	369		protein translocase subunit SecE		TRUE		PA4276	PA4276			TRUE	16	1	1				3	transmembrane	CytoplasmicMembrane	TMH		3			G3DSA:1.20.5.1030	MF_00422		PTHR33910	PF00584		PR01650,PR01650,PR01650,PR01650		PS01067					TIGR00964	SECE	GO:0005575,GO:0005623,GO:0005886,GO:0006810,GO:0006886,GO:0008104,GO:0008150,GO:0009306,GO:0009987,GO:0015031,GO:0016020,GO:0016021,GO:0031224,GO:0032940,GO:0033036,GO:0034613,GO:0043952,GO:0044425,GO:0044464,GO:0044699,GO:0044763,GO:0044765,GO:0045184,GO:0046903,GO:0046907,GO:0051179,GO:0051234,GO:0051641,GO:0051649,GO:0055085,GO:0065002,GO:0070727,GO:0071702,GO:0071806,GO:0071944	K03073		U	preprotein translocase subunit SecE
MPAO1_03580	731586	732119	534	nusG	transcription termination/antitermination protein NusG		TRUE		PA4275	PA4275		expressed	TRUE	14	1							Cytoplasmic	CYT			cd09891,cd06091		G3DSA:2.30.30.30,G3DSA:3.30.70.940	MF_00948		PTHR30265:SF2,PTHR30265	PF02357,PF00467		PR00338,PR00338,PR00338		PS01014			SM00738,SM00739	SSF82679,SSF50104	TIGR00922	NUSG	GO:0005575,GO:0005618,GO:0005622,GO:0005623,GO:0005634,GO:0005654,GO:0005886,GO:0006139,GO:0006351,GO:0006353,GO:0006355,GO:0006725,GO:0006807,GO:0008023,GO:0008150,GO:0008152,GO:0009058,GO:0009059,GO:0009889,GO:0009987,GO:0010467,GO:0010468,GO:0010556,GO:0016020,GO:0016070,GO:0018130,GO:0019219,GO:0019222,GO:0019438,GO:0030312,GO:0031323,GO:0031326,GO:0031554,GO:0031555,GO:0031564,GO:0031974,GO:…	K02601		K	Participates in transcription elongation, termination and antitermination ()
MPAO1_03585	732236	732667	432	rplK	50S ribosomal protein L11		TRUE		PA4274	PA4274		expressed	TRUE	16	1	1						Cytoplasmic	CYT			cd00349		G3DSA:1.10.10.2720,G3DSA:3.30.1550.10	MF_00736		PTHR11661:SF1,PTHR11661	PF00298,PF03946			PD001367	PS00359			SM00649	SSF46906,SSF54747	TIGR01632	RPLK	GO:0003674,GO:0003735,GO:0005198,GO:0005575,GO:0005618,GO:0005623,GO:0006412,GO:0008150,GO:0008152,GO:0009058,GO:0009059,GO:0009987,GO:0010467,GO:0019538,GO:0030312,GO:0034645,GO:0040007,GO:0043170,GO:0044237,GO:0044238,GO:0044249,GO:0044260,GO:0044267,GO:0044464,GO:0071704,GO:0071944,GO:1901576	K02867		J	This protein binds directly to 23S ribosomal RNA ()
MPAO1_03590	732667	733362	696		50S ribosomal protein L1		TRUE		PA4273	PA4273		expressed	TRUE	15	1	1						Cytoplasmic	CYT			cd00403	1	G3DSA:3.40.50.790,G3DSA:3.30.190.20,G3DSA:3.30.190.20	MF_01318_B		PTHR23105,PTHR23105:SF54	PF00687	PIRSF002155			PS01199				SSF56808	TIGR01169	RPLA	GO:0003674,GO:0003735,GO:0005198,GO:0005575,GO:0005618,GO:0005622,GO:0005623,GO:0005737,GO:0005829,GO:0005886,GO:0006412,GO:0006417,GO:0006446,GO:0008150,GO:0008152,GO:0009058,GO:0009059,GO:0009889,GO:0009890,GO:0009892,GO:0009987,GO:0010467,GO:0010468,GO:0010556,GO:0010558,GO:0010605,GO:0010608,GO:0016020,GO:0017148,GO:0019222,GO:0019538,GO:0030312,GO:0031323,GO:0031324,GO:0031326,GO:0031327,GO:…	K02863		J	Binds directly to 23S rRNA. The L1 stalk is quite mobile in the ribosome, and is involved in E site tRNA release ()
MPAO1_03595	733561	734061	501		50S ribosomal protein L10		TRUE		PA4272	PA4272		expressed	TRUE	15	1	1						Cytoplasmic	CYT			cd05797		G3DSA:3.30.70.1730	MF_00362		PTHR11560,PTHR11560:SF8	PF00466			PD968187	PS01109				SSF160369		RPLJ	GO:0003674,GO:0003735,GO:0005198,GO:0005575,GO:0005618,GO:0005623,GO:0005886,GO:0006412,GO:0008150,GO:0008152,GO:0009058,GO:0009059,GO:0009987,GO:0010467,GO:0016020,GO:0019538,GO:0030312,GO:0034645,GO:0040007,GO:0043170,GO:0044237,GO:0044238,GO:0044249,GO:0044260,GO:0044267,GO:0044464,GO:0071704,GO:0071944,GO:1901576	K02864		J	50S ribosomal protein L10
MPAO1_03600	734140	734508	369		50S ribosomal protein L7/L12		TRUE		PA4271	PA4271		expressed	TRUE	16	1	1						Cytoplasmic	CYT			cd00387	1	G3DSA:3.30.1390.10,G3DSA:1.20.5.710	MF_00368		PTHR44923	PF16320,PF00542			PD001326					SSF48300,SSF54736	TIGR00855	RPLL	GO:0003674,GO:0003735,GO:0005198,GO:0005575,GO:0005618,GO:0005622,GO:0005623,GO:0005737,GO:0005829,GO:0005840,GO:0005886,GO:0006412,GO:0008150,GO:0008152,GO:0009058,GO:0009059,GO:0009987,GO:0010467,GO:0015934,GO:0016020,GO:0019538,GO:0022625,GO:0022626,GO:0030312,GO:0030529,GO:0032991,GO:0034645,GO:0040007,GO:0043170,GO:0043226,GO:0043228,GO:0043229,GO:0043232,GO:0044237,GO:0044238,GO:0044249,GO:…	K02935		J	Seems to be the binding site for several of the factors involved in protein synthesis and appears to be essential for accurate translation ()
MPAO1_03605	734730	738803	4074	rpoB	DNA-directed RNA polymerase subunit beta		TRUE		PA4270	PA4270		expressed	TRUE	12	1	1						Cytoplasmic	CYT			cd00653		G3DSA:2.40.50.100,G3DSA:2.40.50.150,G3DSA:3.90.1100.10,G3DSA:3.90.1100.10,G3DSA:3.90.1100.10,G3DSA:2.40.270.10,G3DSA:3.90.1800.10,G3DSA:3.90.1110.10,G3DSA:2.40.270.10	MF_01321		PTHR20856:SF20,PTHR20856	PF04565,PF04561,PF04561,PF04563,PF10385,PF04560,PF00562				PS01166				SSF64484,SSF64484,SSF64484	TIGR02013	RPOB	GO:0005575,GO:0005622,GO:0005623,GO:0005737,GO:0016020,GO:0044424,GO:0044464	K03043		K	DNA-dependent RNA polymerase catalyzes the transcription of DNA into RNA using the four ribonucleoside triphosphates as substrates ()
MPAO1_03610	738869	743068	4200	rpoC	DNA-directed RNA polymerase subunit beta'		TRUE		PA4269	PA4269		expressed	TRUE	12	1	1						Cytoplasmic	CYT			cd01609,cd02655	1	G3DSA:1.10.1790.20,G3DSA:1.10.1790.20,G3DSA:2.40.50.100,G3DSA:2.40.50.100,G3DSA:1.10.274.100,G3DSA:1.10.150.390,G3DSA:2.40.50.100,G3DSA:1.10.132.30,G3DSA:1.10.40.90	MF_01322	mobidb-lite	PTHR19376,PTHR19376:SF42	PF00623,PF00623,PF04983,PF04998,PF04997,PF05000							SM00663	SSF64484,SSF64484	TIGR02386	RPOC	GO:0003674,GO:0003824,GO:0003899,GO:0005575,GO:0005618,GO:0005622,GO:0005623,GO:0005737,GO:0005886,GO:0006139,GO:0006725,GO:0006807,GO:0008150,GO:0008152,GO:0009058,GO:0009059,GO:0009987,GO:0016020,GO:0016070,GO:0016740,GO:0016772,GO:0016779,GO:0018130,GO:0019438,GO:0030312,GO:0032774,GO:0034062,GO:0034641,GO:0034654,GO:0040007,GO:0043170,GO:0044237,GO:0044238,GO:0044249,GO:0044260,GO:0044271,GO:…	K03046,K13797		K	DNA-dependent RNA polymerase catalyzes the transcription of DNA into RNA using the four ribonucleoside triphosphates as substrates ()
MPAO1_03615	743220	743591	372		30S ribosomal protein S12		TRUE		PA4268	PA4268		expressed	TRUE	16	1	1						Cytoplasmic	CYT			cd03368		G3DSA:2.40.50.140	MF_00403_B	mobidb-lite	PTHR11652:SF1,PTHR11652	PF00164	PIRSF002133	PR01034,PR01034,PR01034,PR01034,PR01034,PR01034		PS00055				SSF50249	TIGR00981	RPSL	GO:0000372,GO:0000375,GO:0000376,GO:0003674,GO:0003676,GO:0003723,GO:0003735,GO:0005198,GO:0005488,GO:0005575,GO:0005622,GO:0005623,GO:0005737,GO:0005829,GO:0005840,GO:0006139,GO:0006396,GO:0006412,GO:0006725,GO:0006807,GO:0008150,GO:0008152,GO:0008380,GO:0009058,GO:0009059,GO:0009893,GO:0009987,GO:0010467,GO:0010468,GO:0010604,GO:0015935,GO:0016070,GO:0019219,GO:0019222,GO:0019538,GO:0019843,GO:…	K02950		J	Interacts with and stabilizes bases of the 16S rRNA that are involved in tRNA selection in the A site and with the mRNA backbone. Located at the interface of the 30S and 50S subunits, it traverses the body of the 30S subunit contacting proteins on the other side and probably holding the rRNA structure together. The combined cluster of proteins S8, S12 and S17 appears to hold together the shoulder…
MPAO1_03620	743691	744161	471		30S ribosomal protein S7		TRUE		PA4267	PA4267		expressed	TRUE	16	1	1						Cytoplasmic	CYT			cd14869		G3DSA:1.10.455.10	MF_00480_B		PTHR11205:SF19,PTHR11205	PF00177	PIRSF002122			PS00052				SSF47973	TIGR01029	RPSG	GO:0000028,GO:0003674,GO:0003676,GO:0003723,GO:0003729,GO:0003735,GO:0005198,GO:0005488,GO:0005575,GO:0005618,GO:0005622,GO:0005623,GO:0005737,GO:0005829,GO:0005840,GO:0005886,GO:0006412,GO:0006417,GO:0006996,GO:0008150,GO:0008152,GO:0009058,GO:0009059,GO:0009889,GO:0009890,GO:0009892,GO:0009987,GO:0010467,GO:0010468,GO:0010556,GO:0010558,GO:0010605,GO:0010608,GO:0015935,GO:0016020,GO:0016043,GO:…	K02992		J	One of the primary rRNA binding proteins, it binds directly to 16S rRNA where it nucleates assembly of the head domain of the 30S subunit. Is located at the subunit interface close to the decoding center, probably blocks exit of the E-site tRNA ()
MPAO1_03625	744192	746312	2121	fusA	elongation factor G		TRUE		PA4266	PA4266		expressed	TRUE	11	1							Cytoplasmic	CYT			cd16262,cd01886,cd01434,cd03713,cd04088		G3DSA:3.30.70.870,G3DSA:2.40.30.10,G3DSA:3.30.230.10,G3DSA:3.40.50.300,G3DSA:3.30.70.240	MF_00054_B		PTHR43261	PF03144,PF14492,PF00679,PF03764,PF00009		PR00315,PR00315,PR00315,PR00315,PR00315		PS00301	PS51722		SM00889,SM00838	SSF52540,SSF54980,SSF54980,SSF54211,SSF50447	TIGR00484,TIGR00231	FUSA	GO:0003674,GO:0003676,GO:0003723,GO:0003746,GO:0005488,GO:0005575,GO:0005622,GO:0005623,GO:0005737,GO:0006412,GO:0006414,GO:0008135,GO:0008150,GO:0008152,GO:0009058,GO:0009059,GO:0009987,GO:0010467,GO:0019538,GO:0034645,GO:0043170,GO:0044237,GO:0044238,GO:0044249,GO:0044260,GO:0044267,GO:0044424,GO:0044464,GO:0071704,GO:0097159,GO:1901363,GO:1901576	K02355		J	Catalyzes the GTP-dependent ribosomal translocation step during translation elongation. During this step, the ribosome changes from the pre-translocational (PRE) to the post- translocational (POST) state as the newly formed A-site-bound peptidyl-tRNA and P-site-bound deacylated tRNA move to the P and E sites, respectively. Catalyzes the coordinated movement of the two tRNA molecules, the mRNA and…
MPAO1_03630	746343	747536	1194	tuf	elongation factor Tu		TRUE		PA4265;PA4277	PA4265												Cytoplasmic	CYT			cd03697,cd01884,cd03707		G3DSA:3.40.50.300,G3DSA:2.40.30.10,G3DSA:2.40.30.10	MF_00118_B		PTHR43721,PTHR43721:SF15	PF03143,PF00009,PF03144		PR00315,PR00315,PR00315,PR00315,PR00315		PS00301	PS51722			SSF50465,SSF52540,SSF50447	TIGR00231,TIGR00485	TUF	GO:0001666,GO:0003674,GO:0003676,GO:0003723,GO:0003746,GO:0005488,GO:0005575,GO:0005618,GO:0005622,GO:0005623,GO:0005737,GO:0005829,GO:0005886,GO:0006412,GO:0006414,GO:0006950,GO:0008135,GO:0008150,GO:0008152,GO:0009058,GO:0009059,GO:0009628,GO:0009987,GO:0010035,GO:0010038,GO:0010039,GO:0010467,GO:0016020,GO:0019538,GO:0030312,GO:0034645,GO:0036293,GO:0040007,GO:0042221,GO:0043170,GO:0044237,GO:…	K02358	SADT2	J	This protein promotes the GTP-dependent binding of aminoacyl-tRNA to the A-site of ribosomes during protein biosynthesis ()
MPAO1_03635	747693	748004	312		30S ribosomal protein S10		TRUE		PA4264	PA4264		expressed	TRUE	16	1	1						Cytoplasmic	CYT					G3DSA:3.30.70.600	MF_00508		PTHR11700,PTHR11700:SF9	PF00338		PR00971,PR00971,PR00971		PS00361			SM01403	SSF54999	TIGR01049	RPSJ	GO:0003674,GO:0003735,GO:0005198,GO:0005575,GO:0005618,GO:0005622,GO:0005623,GO:0005737,GO:0005829,GO:0005840,GO:0005886,GO:0006412,GO:0008150,GO:0008152,GO:0009058,GO:0009059,GO:0009987,GO:0010467,GO:0015935,GO:0016020,GO:0019538,GO:0022626,GO:0022627,GO:0030312,GO:0030529,GO:0032991,GO:0034645,GO:0040007,GO:0043170,GO:0043226,GO:0043228,GO:0043229,GO:0043232,GO:0044237,GO:0044238,GO:0044249,GO:…	K02946		J	Involved in the binding of tRNA to the ribosomes ()
MPAO1_03640	748087	748722	636		50S ribosomal protein L3		TRUE		PA4263	PA4263		expressed	TRUE	15	1	1						Cytoplasmic	CYT					G3DSA:2.40.30.10,G3DSA:2.40.50.620	MF_01325_B		PTHR11229:SF8,PTHR11229	PF00297				PS00474				SSF50447	TIGR03625	RPLC	GO:0003674,GO:0003735,GO:0005198,GO:0005575,GO:0005622,GO:0005623,GO:0005737,GO:0005829,GO:0005886,GO:0006412,GO:0008150,GO:0008152,GO:0009058,GO:0009059,GO:0009893,GO:0009987,GO:0010467,GO:0010468,GO:0010604,GO:0016020,GO:0019219,GO:0019222,GO:0019538,GO:0031323,GO:0031325,GO:0034645,GO:0040007,GO:0043170,GO:0044087,GO:0044237,GO:0044238,GO:0044249,GO:0044260,GO:0044267,GO:0044424,GO:0044444,GO:…	K02906		J	One of the primary rRNA binding proteins, it binds directly near the 3'-end of the 23S rRNA, where it nucleates assembly of the 50S subunit ()
MPAO1_03645	748736	749338	603		50S ribosomal protein L4		TRUE		PA4262	PA4262		expressed	TRUE	14	1	1						Cytoplasmic	CYT					G3DSA:3.40.1370.10	MF_01328_B	mobidb-lite	PTHR10746	PF00573								SSF52166	TIGR03953	RPLD	GO:0003674,GO:0003735,GO:0005198,GO:0005575,GO:0005622,GO:0005623,GO:0005737,GO:0005829,GO:0005886,GO:0006412,GO:0008150,GO:0008152,GO:0009058,GO:0009059,GO:0009987,GO:0010467,GO:0016020,GO:0019538,GO:0034645,GO:0040007,GO:0043170,GO:0044237,GO:0044238,GO:0044249,GO:0044260,GO:0044267,GO:0044424,GO:0044444,GO:0044464,GO:0071704,GO:0071944,GO:1901576	K02926		J	One of the primary rRNA binding proteins, this protein initially binds near the 5'-end of the 23S rRNA. It is important during the early stages of 50S assembly. It makes multiple contacts with different domains of the 23S rRNA in the assembled 50S subunit and ribosome ()
MPAO1_03650	749335	749634	300		50S ribosomal protein L23		TRUE		PA4261	PA4261		expressed	TRUE	16	1	1						Cytoplasmic	CYT					G3DSA:3.30.70.330	MF_01369_B		PTHR11620,PTHR11620:SF2	PF00276								SSF54189		RPLW	GO:0003674,GO:0003735,GO:0005198,GO:0006412,GO:0008150,GO:0008152,GO:0009058,GO:0009059,GO:0009987,GO:0010467,GO:0019538,GO:0034645,GO:0043170,GO:0044237,GO:0044238,GO:0044249,GO:0044260,GO:0044267,GO:0071704,GO:1901576	K02892		J	One of the early assembly proteins it binds 23S rRNA. One of the proteins that surrounds the polypeptide exit tunnel on the outside of the ribosome. Forms the main docking site for trigger factor binding to the ribosome ()
MPAO1_03655	749646	750467	822		50S ribosomal protein L2		TRUE		PA4260	PA4260		expressed	TRUE	16	1	1						Cytoplasmic	CYT					G3DSA:4.10.950.10,G3DSA:2.40.50.140,G3DSA:2.30.30.30	MF_01320_B	mobidb-lite	PTHR13691:SF5,PTHR13691	PF00181,PF03947	PIRSF002158			PS00467			SM01383,SM01382	SSF50104,SSF50249	TIGR01171	RPLB	GO:0003674,GO:0003735,GO:0005198,GO:0005488,GO:0005575,GO:0005622,GO:0005623,GO:0005737,GO:0005840,GO:0005886,GO:0006412,GO:0008150,GO:0008152,GO:0008270,GO:0009058,GO:0009059,GO:0009987,GO:0010467,GO:0015934,GO:0016020,GO:0019538,GO:0030529,GO:0032991,GO:0034645,GO:0040007,GO:0043167,GO:0043169,GO:0043170,GO:0043226,GO:0043228,GO:0043229,GO:0043232,GO:0044237,GO:0044238,GO:0044249,GO:0044260,GO:…	K02886		J	One of the primary rRNA binding proteins. Required for association of the 30S and 50S subunits to form the 70S ribosome, for tRNA binding and peptide bond formation. It has been suggested to have peptidyltransferase activity
MPAO1_03660	750484	750759	276		30S ribosomal protein S19		TRUE		PA4259	PA4259		expressed	TRUE	16	1	1						Cytoplasmic	CYT					G3DSA:3.30.860.10	MF_00531		PTHR11880:SF8,PTHR11880	PF00203	PIRSF002144	PR00975,PR00975,PR00975		PS00323				SSF54570	TIGR01050	RPSS	GO:0003674,GO:0003735,GO:0005198,GO:0005575,GO:0005623,GO:0005886,GO:0006412,GO:0008150,GO:0008152,GO:0009058,GO:0009059,GO:0009987,GO:0010467,GO:0016020,GO:0019538,GO:0034645,GO:0040007,GO:0043170,GO:0044237,GO:0044238,GO:0044249,GO:0044260,GO:0044267,GO:0044464,GO:0071704,GO:0071944,GO:1901576	K02965		J	Protein S19 forms a complex with S13 that binds strongly to the 16S ribosomal RNA ()
MPAO1_03665	750772	751104	333		50S ribosomal protein L22		TRUE		PA4258	PA4258		expressed	TRUE	16	1	1						Cytoplasmic	CYT			cd00336	1	G3DSA:3.90.470.10	MF_01331_B		PTHR13501	PF00237				PS00464				SSF54843	TIGR01044	RPLV	GO:0003674,GO:0003735,GO:0005198,GO:0005575,GO:0005618,GO:0005623,GO:0006412,GO:0008150,GO:0008152,GO:0009058,GO:0009059,GO:0009987,GO:0010467,GO:0019538,GO:0030312,GO:0034645,GO:0040007,GO:0043170,GO:0044237,GO:0044238,GO:0044249,GO:0044260,GO:0044267,GO:0044464,GO:0071704,GO:0071944,GO:1901576	K02890		J	The globular domain of the protein is located near the polypeptide exit tunnel on the outside of the subunit, while an extended beta-hairpin is found that lines the wall of the exit tunnel in the center of the 70S ribosome ()
MPAO1_03670	751117	751803	687		30S ribosomal protein S3		TRUE		PA4257	PA4257		expressed	TRUE	15	1	1						Cytoplasmic	CYT			cd02412		G3DSA:3.30.1140.32,G3DSA:3.30.300.20	MF_01309_B		PTHR11760,PTHR11760:SF19	PF07650,PF00189				PS00548	PS50823,PS50084		SM00322	SSF54814,SSF54821	TIGR01009	RPSC	GO:0003674,GO:0003735,GO:0005198,GO:0005575,GO:0005618,GO:0005622,GO:0005623,GO:0005737,GO:0005829,GO:0005840,GO:0005886,GO:0006412,GO:0008150,GO:0008152,GO:0009058,GO:0009059,GO:0009987,GO:0010467,GO:0015935,GO:0016020,GO:0019538,GO:0022626,GO:0022627,GO:0030312,GO:0030529,GO:0032991,GO:0034645,GO:0040007,GO:0043170,GO:0043226,GO:0043228,GO:0043229,GO:0043232,GO:0044237,GO:0044238,GO:0044249,GO:…	K02982		J	Binds the lower part of the 30S subunit head. Binds mRNA in the 70S ribosome, positioning it for translation ()
MPAO1_03675	751815	752228	414		50S ribosomal protein L16		TRUE		PA4256	PA4256		expressed	TRUE	16	1	1						Cytoplasmic	CYT			cd01433		G3DSA:3.90.1170.10	MF_01342		PTHR12220	PF00252		PR00060,PR00060,PR00060,PR00060		PS00701,PS00586				SSF54686	TIGR01164	RPLP	GO:0003674,GO:0003735,GO:0005198,GO:0005575,GO:0005623,GO:0005886,GO:0006412,GO:0008150,GO:0008152,GO:0009058,GO:0009059,GO:0009987,GO:0010467,GO:0016020,GO:0019538,GO:0034645,GO:0040007,GO:0043170,GO:0044237,GO:0044238,GO:0044249,GO:0044260,GO:0044267,GO:0044464,GO:0071704,GO:0071944,GO:1901576	K02878		J	Binds 23S rRNA and is also seen to make contacts with the A and possibly P site tRNAs ()
MPAO1_03680	752228	752419	192		50S ribosomal protein L29		TRUE		PA4255	PA4255			TRUE	16	1	1						Cytoplasmic	CYT			cd00427		G3DSA:1.10.287.310	MF_00374		PTHR10916	PF00831				PS00579				SSF46561	TIGR00012	RPMC	GO:0003674,GO:0003735,GO:0005198,GO:0006412,GO:0008150,GO:0008152,GO:0009058,GO:0009059,GO:0009987,GO:0010467,GO:0019538,GO:0034645,GO:0043170,GO:0044237,GO:0044238,GO:0044249,GO:0044260,GO:0044267,GO:0071704,GO:1901576	K02904		J	50S ribosomal protein L29
MPAO1_03685	752422	752688	267		30S ribosomal protein S17		TRUE		PA4254	PA4254		expressed	TRUE	15	1	1						Cytoplasmic	CYT					G3DSA:2.40.50.140	MF_01345_B		PTHR10744:SF1,PTHR10744	PF00366		PR00973,PR00973,PR00973	PD001295					SSF50249	TIGR03635	RPSQ	GO:0003674,GO:0003735,GO:0005198,GO:0005575,GO:0005623,GO:0005886,GO:0006412,GO:0008150,GO:0008152,GO:0009058,GO:0009059,GO:0009987,GO:0010467,GO:0016020,GO:0019538,GO:0034645,GO:0040007,GO:0043170,GO:0044237,GO:0044238,GO:0044249,GO:0044260,GO:0044267,GO:0044464,GO:0071704,GO:0071944,GO:1901576	K02961		J	One of the primary rRNA binding proteins, it binds specifically to the 5'-end of 16S ribosomal
MPAO1_03690	752712	753080	369		50S ribosomal protein L14		TRUE		PA4253	PA4253		expressed	TRUE	15	1	1						Cytoplasmic	CYT					G3DSA:2.40.150.20	MF_01367		PTHR11761:SF3,PTHR11761	PF00238				PS00049			SM01374	SSF50193	TIGR01067	RPLN	GO:0003674,GO:0003676,GO:0003723,GO:0003735,GO:0005198,GO:0005488,GO:0005575,GO:0005622,GO:0005623,GO:0005737,GO:0005829,GO:0005840,GO:0005886,GO:0006412,GO:0008150,GO:0008152,GO:0009058,GO:0009059,GO:0009987,GO:0010467,GO:0015934,GO:0016020,GO:0019538,GO:0019843,GO:0022625,GO:0022626,GO:0030529,GO:0032991,GO:0034645,GO:0040007,GO:0043170,GO:0043226,GO:0043228,GO:0043229,GO:0043232,GO:0044237,GO:…	K02874		J	Binds to 23S rRNA. Forms part of two intersubunit bridges in the 70S ribosome ()
MPAO1_03695	753093	753407	315		50S ribosomal protein L24		TRUE		PA4252	PA4252		expressed	TRUE	16	1	1						Cytoplasmic	CYT			cd06089		G3DSA:2.30.30.30	MF_01326_B		PTHR12903	PF17136,PF00467				PS01108			SM00739	SSF50104	TIGR01079	RPLX	GO:0003674,GO:0003735,GO:0005198,GO:0005575,GO:0005618,GO:0005622,GO:0005623,GO:0005737,GO:0006412,GO:0008150,GO:0008152,GO:0009058,GO:0009059,GO:0009295,GO:0009987,GO:0010467,GO:0019538,GO:0030312,GO:0034645,GO:0040007,GO:0043170,GO:0044237,GO:0044238,GO:0044249,GO:0044260,GO:0044267,GO:0044424,GO:0044464,GO:0071704,GO:0071944,GO:1901576	K02895		J	One of the proteins that surrounds the polypeptide exit tunnel on the outside of the subunit ()
MPAO1_03700	753427	753966	540		50S ribosomal protein L5		TRUE		PA4251	PA4251		expressed	TRUE	15	1	1						Cytoplasmic	CYT					G3DSA:3.30.1440.10	MF_01333_B		PTHR11994:SF4,PTHR11994	PF00281,PF00673	PIRSF002161			PS00358				SSF55282		RPLE	GO:0003674,GO:0003735,GO:0005198,GO:0005575,GO:0005623,GO:0005886,GO:0006412,GO:0008150,GO:0008152,GO:0009058,GO:0009059,GO:0009987,GO:0010467,GO:0016020,GO:0019538,GO:0022613,GO:0034645,GO:0040007,GO:0042254,GO:0043170,GO:0044085,GO:0044237,GO:0044238,GO:0044249,GO:0044260,GO:0044267,GO:0044464,GO:0071704,GO:0071840,GO:0071944,GO:1901576	K02931		J	This is 1 of the proteins that binds and probably mediates the attachment of the 5S RNA into the large ribosomal subunit, where it forms part of the central protuberance. In the 70S ribosome it contacts protein S13 of the 30S subunit (bridge B1b), connecting the 2 subunits
MPAO1_03705	753980	754285	306		30S ribosomal protein S14		TRUE		PA4250	PA4250		expressed	TRUE	16	1	1						Cytoplasmic	CYT				1	G3DSA:4.10.830.10	MF_00537		PTHR19836:SF23,PTHR19836	PF00253				PS00527				SSF57716		RPSN	GO:0003674,GO:0003735,GO:0005198,GO:0005575,GO:0005622,GO:0005623,GO:0005737,GO:0005829,GO:0005840,GO:0006412,GO:0008150,GO:0008152,GO:0009058,GO:0009059,GO:0009987,GO:0010467,GO:0015935,GO:0019538,GO:0022626,GO:0022627,GO:0030529,GO:0032991,GO:0034645,GO:0043170,GO:0043226,GO:0043228,GO:0043229,GO:0043232,GO:0044237,GO:0044238,GO:0044249,GO:0044260,GO:0044267,GO:0044391,GO:0044422,GO:0044424,GO:…	K02954		J	Binds 16S rRNA, required for the assembly of 30S particles and may also be responsible for determining the conformation of the 16S rRNA at the A site ()
MPAO1_03710	754475	754867	393		30S ribosomal protein S8		TRUE		PA4249	PA4249		expressed	TRUE	16	1	1						Cytoplasmic	CYT					G3DSA:3.30.1490.10,G3DSA:3.30.1370.30	MF_01302_B		PTHR11758,PTHR11758:SF4	PF00410				PS00053				SSF56047		RPSH	GO:0003674,GO:0003735,GO:0005198,GO:0005575,GO:0005622,GO:0005623,GO:0005737,GO:0005829,GO:0005840,GO:0006412,GO:0008150,GO:0008152,GO:0009058,GO:0009059,GO:0009987,GO:0010467,GO:0015935,GO:0019538,GO:0022626,GO:0022627,GO:0030529,GO:0032991,GO:0034645,GO:0040007,GO:0043170,GO:0043226,GO:0043228,GO:0043229,GO:0043232,GO:0044237,GO:0044238,GO:0044249,GO:0044260,GO:0044267,GO:0044391,GO:0044422,GO:…	K02994		J	One of the primary rRNA binding proteins, it binds directly to 16S rRNA central domain where it helps coordinate assembly of the platform of the 30S subunit ()
MPAO1_03715	754879	755412	534		50S ribosomal protein L6		TRUE		PA4248	PA4248		expressed	TRUE	16	1	1						Cytoplasmic	CYT					G3DSA:3.90.930.12,G3DSA:3.90.930.12	MF_01365_B		PTHR11655:SF14,PTHR11655	PF00347,PF00347	PIRSF002162	PR00059,PR00059,PR00059		PS00525				SSF56053,SSF56053	TIGR03654	RPLF	GO:0003674,GO:0003735,GO:0005198,GO:0005575,GO:0005618,GO:0005623,GO:0005886,GO:0006412,GO:0008150,GO:0008152,GO:0009058,GO:0009059,GO:0009987,GO:0010467,GO:0016020,GO:0019538,GO:0030312,GO:0034645,GO:0040007,GO:0043170,GO:0044237,GO:0044238,GO:0044249,GO:0044260,GO:0044267,GO:0044464,GO:0071704,GO:0071944,GO:1901576	K02933		J	This protein binds to the 23S rRNA, and is important in its secondary structure. It is located near the subunit interface in the base of the L7 L12 stalk, and near the tRNA binding site of the peptidyltransferase center ()
MPAO1_03720	755423	755773	351		50S ribosomal protein L18		TRUE		PA4247	PA4247		expressed	TRUE	16	1	1						Cytoplasmic	CYT			cd00432		G3DSA:3.30.420.100	MF_01337_B		PTHR12899:SF3,PTHR12899	PF00861								SSF53137	TIGR00060	RPLR	GO:0003674,GO:0003735,GO:0005198,GO:0006412,GO:0008150,GO:0008152,GO:0009058,GO:0009059,GO:0009987,GO:0010467,GO:0019538,GO:0034645,GO:0040007,GO:0043170,GO:0044237,GO:0044238,GO:0044249,GO:0044260,GO:0044267,GO:0071704,GO:1901576	K02881		J	This is one of the proteins that binds and probably mediates the attachment of the 5S RNA into the large ribosomal subunit, where it forms part of the central protuberance ()
MPAO1_03725	755777	756277	501		30S ribosomal protein S5		TRUE		PA4246	PA4246		expressed	TRUE	16	1	1						Cytoplasmic	CYT					G3DSA:3.30.230.10,G3DSA:3.30.160.20	MF_01307_B		PTHR13718,PTHR13718:SF61	PF03719,PF00333				PS00585	PS50881			SSF54211,SSF54768	TIGR01021	RPSE	GO:0003674,GO:0003735,GO:0005198,GO:0005575,GO:0005622,GO:0005623,GO:0005737,GO:0005829,GO:0005886,GO:0006412,GO:0008150,GO:0008152,GO:0009058,GO:0009059,GO:0009987,GO:0010467,GO:0016020,GO:0019538,GO:0034645,GO:0040007,GO:0043170,GO:0044237,GO:0044238,GO:0044249,GO:0044260,GO:0044267,GO:0044424,GO:0044444,GO:0044464,GO:0071704,GO:0071944,GO:1901576	K02988		J	Located at the back of the 30S subunit body where it stabilizes the conformation of the head with respect to the body ()
MPAO1_03730	756280	756456	177		50S ribosomal protein L30		TRUE		PA4245	PA4245		expressed	TRUE	16	1	1						Cytoplasmic	CYT			cd01658		G3DSA:3.30.1390.20	MF_01371_B		PTHR15892	PF00327	PIRSF002211							SSF55129	TIGR01308	RPMD	GO:0003674,GO:0003735,GO:0005198,GO:0006412,GO:0008150,GO:0008152,GO:0009058,GO:0009059,GO:0009987,GO:0010467,GO:0019538,GO:0034645,GO:0043170,GO:0044237,GO:0044238,GO:0044249,GO:0044260,GO:0044267,GO:0071704,GO:1901576	K02907		J	50S ribosomal protein L30
MPAO1_03735	756460	756894	435		50S ribosomal protein L15		TRUE		PA4244	PA4244		expressed	TRUE	15	1	1						Cytoplasmic	CYT					G3DSA:3.100.10.10	MF_01341	mobidb-lite	PTHR12934,PTHR12934:SF16	PF00828				PS00475				SSF52080	TIGR01071	RPLO	GO:0003674,GO:0003735,GO:0005198,GO:0005575,GO:0005623,GO:0005886,GO:0006412,GO:0008150,GO:0008152,GO:0009058,GO:0009059,GO:0009987,GO:0010467,GO:0016020,GO:0019538,GO:0034645,GO:0043170,GO:0044237,GO:0044238,GO:0044249,GO:0044260,GO:0044267,GO:0044464,GO:0071704,GO:0071944,GO:1901576	K02876		J	Binds to the 23S rRNA ()
MPAO1_03740	756895	758223	1329		protein translocase subunit SecY		TRUE		PA4243	PA4243		expressed	TRUE	15	1	1				10	transmembrane	CytoplasmicMembrane	CYT		10			G3DSA:1.10.3370.10	MF_01465		PTHR10906,PTHR10906:SF2	PF00344	PIRSF004557	PR00303,PR00303,PR00303,PR00303,PR00303,PR00303,PR00303,PR00303,PR00303		PS00755				SSF103491	TIGR00967	SECY	GO:0005575,GO:0005576,GO:0005622,GO:0005623,GO:0005886,GO:0006810,GO:0006886,GO:0006950,GO:0006952,GO:0008104,GO:0008150,GO:0009306,GO:0009579,GO:0009607,GO:0009987,GO:0015031,GO:0016020,GO:0016021,GO:0020012,GO:0030682,GO:0031224,GO:0032940,GO:0033036,GO:0034357,GO:0034613,GO:0040007,GO:0042651,GO:0043952,GO:0044403,GO:0044413,GO:0044415,GO:0044419,GO:0044424,GO:0044425,GO:0044436,GO:0044464,GO:…	K03076		U	The central subunit of the protein translocation channel SecYEG. Consists of two halves formed by TMs 1-5 and 6-10. These two domains form a lateral gate at the front which open onto the bilayer between TMs 2 and 7, and are clamped together by SecE at the back. The channel is closed by both a pore ring composed of hydrophobic SecY resides and a short helix (helix 2A) on the extracellular side of …
MPAO1_03750	758499	758855	357		30S ribosomal protein S13		TRUE		PA4241	PA4241		expressed	TRUE	16	1	1						Cytoplasmic	CYT				1	G3DSA:1.10.8.50,G3DSA:4.10.910.10	MF_01315	mobidb-lite	PTHR10871,PTHR10871:SF1	PF00416	PIRSF002134			PS00646	PS50159			SSF46946	TIGR03631	RPSM	GO:0003674,GO:0003735,GO:0005198,GO:0005575,GO:0005622,GO:0005623,GO:0005737,GO:0005829,GO:0005840,GO:0005886,GO:0006412,GO:0008150,GO:0008152,GO:0009058,GO:0009059,GO:0009987,GO:0010467,GO:0015935,GO:0016020,GO:0019538,GO:0022613,GO:0022626,GO:0022627,GO:0030529,GO:0032991,GO:0034645,GO:0042254,GO:0043170,GO:0043226,GO:0043228,GO:0043229,GO:0043232,GO:0044085,GO:0044237,GO:0044238,GO:0044249,GO:…	K02952		J	Located at the top of the head of the 30S subunit, it contacts several helices of the 16S rRNA. In the 70S ribosome it contacts the 23S rRNA (bridge B1a) and protein L5 of the 50S subunit (bridge B1b), connecting the 2 subunits
MPAO1_03755	758874	759263	390		30S ribosomal protein S11		TRUE		PA4240	PA4240		expressed	TRUE	16	1	1						Cytoplasmic	CYT					G3DSA:3.30.420.80	MF_01310		PTHR11759,PTHR11759:SF13	PF00411	PIRSF002131			PS00054				SSF53137	TIGR03632	RPSK	GO:0003674,GO:0003735,GO:0005198,GO:0005575,GO:0005623,GO:0005886,GO:0006412,GO:0008150,GO:0008152,GO:0009058,GO:0009059,GO:0009987,GO:0010467,GO:0016020,GO:0019538,GO:0034645,GO:0040007,GO:0043170,GO:0044237,GO:0044238,GO:0044249,GO:0044260,GO:0044267,GO:0044464,GO:0071704,GO:0071944,GO:1901576	K02948		J	Located on the platform of the 30S subunit, it bridges several disparate RNA helices of the 16S rRNA. Forms part of the Shine-Dalgarno cleft in the 70S ribosome ()
MPAO1_03760	759280	759900	621		30S ribosomal protein S4		TRUE		PA4239	PA4239		expressed	TRUE	14	1	1						Cytoplasmic	CYT			cd00165		G3DSA:1.10.1050.10,G3DSA:3.10.290.10	MF_01306_B		PTHR11831,PTHR11831:SF4	PF00163,PF01479				PS00632	PS50889		SM00363,SM01390	SSF55174	TIGR01017	RPSD	GO:0000900,GO:0003674,GO:0003676,GO:0003723,GO:0003729,GO:0003735,GO:0005198,GO:0005488,GO:0005575,GO:0005618,GO:0005622,GO:0005623,GO:0005737,GO:0005829,GO:0005886,GO:0006355,GO:0006412,GO:0006417,GO:0006446,GO:0008150,GO:0008152,GO:0009058,GO:0009059,GO:0009889,GO:0009890,GO:0009892,GO:0009987,GO:0010467,GO:0010468,GO:0010556,GO:0010558,GO:0010605,GO:0010608,GO:0016020,GO:0017148,GO:0019219,GO:…	K02986		J	One of the primary rRNA binding proteins, it binds directly to 16S rRNA where it nucleates assembly of the body of the 30S subunit ()
MPAO1_03765	759923	760924	1002		DNA-directed RNA polymerase subunit alpha		TRUE		PA4238	PA4238		expressed	TRUE	15	1	1						Cytoplasmic	CYT			cd06928		G3DSA:2.170.120.12,G3DSA:1.10.150.20,G3DSA:3.30.1360.10,G3DSA:3.30.1360.10	MF_00059		PTHR32108	PF01000,PF03118,PF01193			PD001179				SM00662	SSF47789,SSF56553,SSF55257,SSF55257	TIGR02027	RPOA	GO:0003674,GO:0003824,GO:0003899,GO:0005575,GO:0005618,GO:0005622,GO:0005623,GO:0005737,GO:0005829,GO:0005886,GO:0006139,GO:0006725,GO:0006807,GO:0008150,GO:0008152,GO:0009058,GO:0009059,GO:0009987,GO:0016020,GO:0016070,GO:0016740,GO:0016772,GO:0016779,GO:0018130,GO:0019438,GO:0030312,GO:0032774,GO:0034062,GO:0034641,GO:0034654,GO:0040007,GO:0043170,GO:0044237,GO:0044238,GO:0044249,GO:0044260,GO:…	K03040		K	DNA-dependent RNA polymerase catalyzes the transcription of DNA into RNA using the four ribonucleoside triphosphates as substrates ()
MPAO1_03770	760968	761357	390	rplQ	50S ribosomal protein L17		TRUE		PA4237	PA4237		expressed	TRUE	16	1	1						Cytoplasmic	CYT					G3DSA:3.90.1030.10	MF_01368		PTHR14413	PF01196				PS01167				SSF64263	TIGR00059	RPLQ	GO:0003674,GO:0003735,GO:0005198,GO:0005575,GO:0005618,GO:0005623,GO:0005886,GO:0006412,GO:0008150,GO:0008152,GO:0009058,GO:0009059,GO:0009987,GO:0010467,GO:0016020,GO:0019538,GO:0030312,GO:0034645,GO:0043170,GO:0044237,GO:0044238,GO:0044249,GO:0044260,GO:0044267,GO:0044464,GO:0071704,GO:0071944,GO:1901576	K02879		J	50S ribosomal protein L17
MPAO1_03775	761639	763087	1449		catalase		TRUE		PA4236	PA4236		expressed										Unknown	CYT			cd08156		G3DSA:2.40.180.10			PTHR11465:SF33,PTHR11465	PF06628,PF00199	PIRSF038928	PR00067,PR00067,PR00067,PR00067,PR00067,PR00067		PS00438,PS00437	PS51402		SM01060	SSF56634		KATA	GO:0005575,GO:0005622,GO:0005623,GO:0005737,GO:0042597,GO:0044424,GO:0044464	K03781	ALCD1	P	catalase
MPAO1_03780	763218	763682	465	bfr	bacterioferritin		TRUE		PA4235	PA4235		expressed										Cytoplasmic	CYT			cd00907	1	G3DSA:1.20.1260.10			PTHR30295:SF9,PTHR30295	PF00210	PIRSF002560	PR00601,PR00601,PR00601,PR00601,PR00601,PR00601		PS00549	PS50905			SSF47240	TIGR00754	BFRA		K03594		P	Iron-storage protein
MPAO1_03785	763754	766591	2838		excinuclease ABC subunit A		TRUE		PA4234	PA4234		expressed										Cytoplasmic	CYT			cd03271,cd03270,cd03270		G3DSA:3.40.50.300,G3DSA:3.40.50.300,G3DSA:1.20.1580.10,G3DSA:1.20.1580.10,G3DSA:1.20.1580.10,G3DSA:3.40.50.300,G3DSA:3.40.50.300,G3DSA:3.30.190.20,G3DSA:1.20.1580.10,G3DSA:1.10.8.280	MF_00205		PTHR43152:SF3,PTHR43152					PS00211,PS00211	PS50893,PS50893			SSF52540,SSF52540,SSF52540	TIGR00630	UVRA	GO:0000166,GO:0001882,GO:0001883,GO:0003674,GO:0003676,GO:0003677,GO:0003824,GO:0004518,GO:0004519,GO:0004520,GO:0004536,GO:0005488,GO:0005524,GO:0005575,GO:0005622,GO:0005623,GO:0005737,GO:0006139,GO:0006152,GO:0006163,GO:0006195,GO:0006200,GO:0006259,GO:0006281,GO:0006725,GO:0006753,GO:0006793,GO:0006796,GO:0006807,GO:0006950,GO:0006974,GO:0008150,GO:0008152,GO:0009056,GO:0009116,GO:0009117,GO:…	K03701		L	The UvrABC repair system catalyzes the recognition and processing of DNA lesions. UvrA is an ATPase and a DNA-binding protein. A damage recognition complex composed of 2 UvrA and 2 UvrB subunits scans DNA for abnormalities. When the presence of a lesion has been verified by UvrB, the UvrA molecules dissociate ()
MPAO1_03790	766805	768193	1389		MFS transporter		TRUE		PA4233	PA4233										12	transmembrane	CytoplasmicMembrane	TMH		11	cd06174		G3DSA:1.20.1250.20,G3DSA:3.30.70.100			PTHR23510,PTHR23510:SF6	PF07690					PS50850			SSF103473		YAJR	GO:0005575,GO:0005623,GO:0005886,GO:0016020,GO:0044464,GO:0071944			G	Major Facilitator
MPAO1_03795	768210	768707	498	ssb	single-stranded DNA-binding protein		TRUE		PA4232	PA4232		expressed	TRUE	16	1	1						Cytoplasmic	CYT			cd04496		G3DSA:2.40.50.140	MF_00984	mobidb-lite,mobidb-lite	PTHR10302,PTHR10302:SF0	PF00436	PIRSF002070				PS50935			SSF50249	TIGR00621	SSB	GO:0000725,GO:0003674,GO:0003676,GO:0003677,GO:0003697,GO:0005488,GO:0006139,GO:0006259,GO:0006260,GO:0006281,GO:0006298,GO:0006310,GO:0006725,GO:0006807,GO:0006950,GO:0006974,GO:0007154,GO:0008150,GO:0008152,GO:0009058,GO:0009059,GO:0009432,GO:0009605,GO:0009987,GO:0009991,GO:0031668,GO:0033554,GO:0034641,GO:0034645,GO:0043170,GO:0043566,GO:0044237,GO:0044238,GO:0044249,GO:0044260,GO:0044699,GO:…	K03111		L	single-stranded DNA-binding protein
MPAO1_03800	768796	770226	1431		salicylate biosynthesis isochorismate synthase		TRUE		PA4231	PA4231		expressed										Cytoplasmic	CYT					G3DSA:3.60.120.10		mobidb-lite	PTHR42839,PTHR42839:SF1	PF00425								SSF56322	TIGR00543	ENTC	GO:0003674,GO:0003824,GO:0006082,GO:0006518,GO:0006725,GO:0006790,GO:0006807,GO:0008150,GO:0008152,GO:0008909,GO:0009058,GO:0009233,GO:0009234,GO:0009237,GO:0009238,GO:0009239,GO:0009712,GO:0009713,GO:0009987,GO:0016053,GO:0016853,GO:0016866,GO:0018130,GO:0018958,GO:0019184,GO:0019290,GO:0019438,GO:0019540,GO:0019748,GO:0019752,GO:0032787,GO:0034641,GO:0042180,GO:0042181,GO:0042863,GO:0042864,GO:…	K01851,K02361,K02552	ICHORS	H	Isochorismate synthase
MPAO1_03805	770223	770528	306		isochorismate-pyruvate lyase		TRUE		PA4230	PA4230		expressed										Unknown	CYT					G3DSA:1.20.59.10			PTHR38041	PF01817	PIRSF029775				PS51168		SM00830	SSF48600	TIGR01803	PCHB	GO:0003674,GO:0003824,GO:0006518,GO:0006807,GO:0008150,GO:0008152,GO:0009058,GO:0009237,GO:0009987,GO:0019184,GO:0019290,GO:0019748,GO:0034641,GO:0043043,GO:0043603,GO:0043604,GO:0044237,GO:0044249,GO:0044271,GO:0044550,GO:0044710,GO:0044711,GO:0051186,GO:0051188,GO:0071704,GO:1901564,GO:1901566,GO:1901576	K04782		E	isochorismate-pyruvate lyase
MPAO1_03810	770528	771283	756		thioesterase		TRUE		PA4229	PA4229												Cytoplasmic	CYT					G3DSA:3.40.50.1820			PTHR11487:SF4,PTHR11487	PF00975							SM00824	SSF53474		PCHC	GO:0006810,GO:0008150,GO:0051179,GO:0051234	K12242		Q	Thioesterase
MPAO1_03815	771280	772923	1644		(2,3-dihydroxybenzoyl)adenylate synthase		TRUE		PA4228	PA4228		expressed										Cytoplasmic	CYT			cd05920		G3DSA:3.30.300.310,G3DSA:3.40.50.980,G3DSA:2.30.38.10,G3DSA:3.40.50.980			PTHR43859:SF3,PTHR43859	PF13193,PF00501				PS00455				SSF56801		PCHD	GO:0000122,GO:0003674,GO:0003824,GO:0006355,GO:0006357,GO:0006518,GO:0006807,GO:0006810,GO:0008150,GO:0008152,GO:0009058,GO:0009237,GO:0009889,GO:0009890,GO:0009892,GO:0009987,GO:0010468,GO:0010556,GO:0010558,GO:0010605,GO:0010629,GO:0019184,GO:0019219,GO:0019222,GO:0019290,GO:0019748,GO:0031323,GO:0031324,GO:0031326,GO:0031327,GO:0034641,GO:0043043,GO:0043603,GO:0043604,GO:0044237,GO:0044249,GO:…	K02363,K04783,K04787,K12238		Q	2,3-dihydroxybenzoate-AMP ligase
MPAO1_03820	773152	774042	891		regulatory protein PchR		TRUE		PA4227	PA4227		expressed										Cytoplasmic	CYT					G3DSA:1.10.10.60			PTHR11019:SF61,PTHR11019	PF12833				PS00041	PS01124		SM00342	SSF46689,SSF46689						K	Transcriptional regulator, ARAC family
MPAO1_03825	774236	778552	4317		non-ribosomal peptide synthetase		TRUE		PA4226	PA4226	TRUE	expressed										Unknown	CYT					G3DSA:3.40.50.150,G3DSA:3.40.50.12780,G3DSA:1.10.1200.10,G3DSA:3.30.559.10,G3DSA:3.30.300.30,G3DSA:3.30.300.30,G3DSA:3.30.559.30,G3DSA:1.10.1200.10			PTHR43171,PTHR43171:SF2	PF00668,PF00501,PF00550,PF00550				PS00455,PS00012	PS50075		SM00823	SSF47336,SSF47336,SSF52777,SSF56801,SSF56801,SSF52777,SSF53335	TIGR01733					Q	isochorismatase
MPAO1_03830	778549	783978	5430		non-ribosomal peptide synthetase		TRUE		PA4225	PA4225	TRUE	expressed										Unknown	CYT					G3DSA:3.30.559.30,G3DSA:3.40.50.150,G3DSA:3.30.300.30,G3DSA:1.10.10.1830,G3DSA:3.30.559.10,G3DSA:1.10.1200.10,G3DSA:3.30.300.30,G3DSA:3.40.50.12780			PTHR43171:SF2,PTHR43171:SF2,PTHR43171,PTHR43171	PF00550,PF00668,PF00975,PF08242,PF00501		PR00154,PR00154		PS00012,PS00455	PS50075			SSF56801,SSF56801,SSF53474,SSF52777,SSF53335,SSF52777,SSF47336	TIGR01733		GO:0006082,GO:0006518,GO:0006725,GO:0006790,GO:0006807,GO:0008150,GO:0008152,GO:0009058,GO:0009237,GO:0009987,GO:0016053,GO:0018130,GO:0018958,GO:0019184,GO:0019290,GO:0019438,GO:0019748,GO:0019752,GO:0032787,GO:0034641,GO:0042863,GO:0042864,GO:0043043,GO:0043436,GO:0043603,GO:0043604,GO:0044237,GO:0044249,GO:0044271,GO:0044272,GO:0044281,GO:0044283,GO:0044550,GO:0044710,GO:0044711,GO:0046189,GO:…	K12240		Q	non-ribosomal peptide synthetase
MPAO1_03835	783975	785024	1050		pyochelin biosynthetic protein PchG		TRUE		PA4224	PA4224		expressed								2	transmembrane	Cytoplasmic	CYT					G3DSA:3.40.50.720,G3DSA:3.40.50.720,G3DSA:3.30.360.10				PF01408	PIRSF017494							SSF51735	TIGR01761	IRP3	GO:0003674,GO:0003824,GO:0005575,GO:0006518,GO:0006807,GO:0006810,GO:0008150,GO:0008152,GO:0009058,GO:0009237,GO:0009987,GO:0016020,GO:0019184,GO:0019290,GO:0019748,GO:0034641,GO:0043043,GO:0043603,GO:0043604,GO:0044237,GO:0044249,GO:0044271,GO:0044550,GO:0044710,GO:0044711,GO:0051179,GO:0051186,GO:0051188,GO:0051234,GO:0071704,GO:1901564,GO:1901566,GO:1901576	K04785,K12241		Q	Yersiniabactin biosynthetic protein YbtU
MPAO1_03840	785021	786733	1713		ABC transporter ATP-binding protein		TRUE		PA4223	PA4223		expressed								5	transmembrane	CytoplasmicMembrane	TMH					G3DSA:3.40.50.300,G3DSA:1.20.1560.10			PTHR24221,PTHR24221:SF261	PF00005,PF00664				PS00211	PS50893,PS50929		SM00382	SSF52540,SSF90123		YBTP		K02006,K06147,K06148,K16785,K16786,K16787		V	ABC transporter
MPAO1_03845	786730	788454	1725		ABC transporter ATP-binding protein		TRUE		PA4222	PA4222		expressed								6	transmembrane	CytoplasmicMembrane	TMH		5			G3DSA:3.40.50.300,G3DSA:1.20.1560.10			PTHR24222:SF22,PTHR24222	PF00005				PS00211	PS50929,PS50893		SM00382	SSF52540,SSF90123				K06147		V	ABC transporter
MPAO1_03850	788546	790708	2163		Fe(3+)-pyochelin receptor		TRUE		PA4221	PA4221		expressed					yes	1	40		secreted	OuterMembrane	SpI		1	cd01347		G3DSA:2.170.130.10,G3DSA:2.40.170.20			PTHR32552:SF73,PTHR32552	PF00593,PF07715				PS01156				SSF56935	TIGR01783	FPTA	GO:0005575,GO:0005623,GO:0009279,GO:0016020,GO:0019867,GO:0030312,GO:0030313,GO:0031975,GO:0044462,GO:0044464,GO:0071944	K02014,K16088		P	receptor
MPAO1_03855	790708	790989	282		protein FptB		TRUE		PA4220	PA4220							yes	1	28	2	transmembrane	CytoplasmicMembrane	TMH		3
MPAO1_03860	790991	792496	1506		PepSY domain-containing protein		TRUE		PA4219	PA4219		expressed								10	transmembrane	CytoplasmicMembrane	TMH		8						PTHR34219:SF3,PTHR34219	PF03929											GO:0005575,GO:0005623,GO:0005886,GO:0016020,GO:0044464,GO:0071944			S	Inherit from COG: PepSY-associated TM helix
MPAO1_03865	792489	793733	1245		MFS transporter		TRUE		PA4218	PA4218		expressed					yes	1	22	9	transmembrane	CytoplasmicMembrane	TMH		10			G3DSA:1.20.1250.20			PTHR12778,PTHR12778:SF12	PF13000								SSF103473	TIGR02718	PROP29				G	Major Facilitator Superfamily
MPAO1_03870	793838	795046	1209		flavin-dependent oxidoreductase		TRUE		PA4217	PA4217		expressed					yes	1	22		secreted	Cytoplasmic	CYT				1	G3DSA:3.50.50.60,G3DSA:3.50.50.60,G3DSA:3.50.50.60,G3DSA:3.30.9.30,G3DSA:3.30.9.30		mobidb-lite	PTHR13789:SF268,PTHR13789	PF01494,PF01494		PR00420,PR00420,PR00420,PR00420						SSF51905,SSF51905,SSF54373			GO:0002047,GO:0003674,GO:0003824,GO:0006725,GO:0006807,GO:0008150,GO:0008152,GO:0009058,GO:0009987,GO:0016999,GO:0017000,GO:0017144,GO:0018130,GO:0019438,GO:0034641,GO:0044237,GO:0044249,GO:0044271,GO:0046483,GO:0071704,GO:1901360,GO:1901362,GO:1901564,GO:1901566,GO:1901576	K00480,K16839		C, H	FAD binding domain
MPAO1_03875	795284	795928	645	pdxH	pyridoxamine 5'-phosphate oxidase		TRUE		PA4216	PA4216	TRUE											Cytoplasmic	CYT					G3DSA:2.30.110.10			PTHR10851,PTHR10851:SF0	PF10590,PF01243	PIRSF000190			PS01064				SSF50475	TIGR00558			K00275		H	Pyridoxine 5'-phosphate oxidase C-terminal dimerisation region
MPAO1_03880	795954	796790	837		trans-2,3-dihydro-3-hydroxyanthranilate isomerase		TRUE		PA1904;PA4215	PA1904	TRUE											Cytoplasmic	CYT					G3DSA:3.10.310.10,G3DSA:3.10.310.10			PTHR13774,PTHR13774:SF23	PF02567	PIRSF016184							SSF54506	TIGR00654			K06998		S	Phenazine biosynthesis
MPAO1_03885	796804	798687	1884		phenazine-specific anthranilate synthase component I		TRUE		PA1903;PA4214	PA1903	TRUE											Cytoplasmic	CYT			cd01743		G3DSA:3.60.120.10,G3DSA:3.40.50.880			PTHR11236,PTHR11236:SF2	PF00425,PF00117		PR00099,PR00099,PR00097,PR00097,PR00097,PR00096,PR00096,PR00096			PS51273			SSF52317,SSF56322				K13063		E, H	biosynthesis protein
MPAO1_03890	798684	799307	624		phenazine biosynthesis protein PhzD		TRUE		PA1902;PA4213	PA4213												Unknown	CYT			cd01013		G3DSA:3.40.50.850			PTHR43540:SF3,PTHR43540	PF00857	PIRSF001111	PR01398,PR01398,PR01398,PR01398,PR01398,PR01398						SSF52499		ENTB	GO:0002047,GO:0003674,GO:0003824,GO:0004654,GO:0006725,GO:0006807,GO:0008150,GO:0008152,GO:0009058,GO:0009987,GO:0016740,GO:0016772,GO:0016779,GO:0016999,GO:0017000,GO:0017144,GO:0018130,GO:0019438,GO:0034641,GO:0044237,GO:0044249,GO:0044271,GO:0046483,GO:0071704,GO:1901360,GO:1901362,GO:1901564,GO:1901566,GO:1901576	K01252		Q	Isochorismatase
MPAO1_03895	799304	800521	1218		3-deoxy-7-phosphoheptulonate synthase		TRUE		PA1901;PA4212	PA4212												Cytoplasmic	CYT					G3DSA:3.20.20.70			PTHR21337,PTHR21337:SF8,PTHR21337:SF8,PTHR21337	PF01474								SSF51569						E	phospho-2-dehydro-3-deoxyheptonate aldolase
MPAO1_03900	800545	801033	489		phenazine biosynthesis protein phzB 1		TRUE		PA4211	PA4211												Cytoplasmic	CYT					G3DSA:3.10.450.50				PF03284			PD011053					SSF54427						S	Involved in the biosynthesis of the antibiotic, phenazine, a nitrogen-containing heterocyclic molecule having important roles in virulence, competition and biological control
MPAO1_03905	801063	801551	489		phenazine biosynthesis protein phzA 1		TRUE		PA4210	PA4210												Cytoplasmic	CYT					G3DSA:3.10.450.50				PF03284			PD011053					SSF54427						S	Involved in the biosynthesis of the antibiotic, phenazine, a nitrogen-containing heterocyclic molecule having important roles in virulence, competition and biological control
MPAO1_03915	802248	803252	1005		phenazine-specific methyltransferase		TRUE		PA4209	PA4209												Cytoplasmic	CYT					G3DSA:1.10.10.10,G3DSA:3.40.50.150			PTHR43712:SF2,PTHR43712	PF16864,PF00891	PIRSF005739				PS51683			SSF46785,SSF53335			GO:0002047,GO:0003674,GO:0003824,GO:0006725,GO:0006807,GO:0008150,GO:0008152,GO:0009058,GO:0009987,GO:0016999,GO:0017000,GO:0017144,GO:0018130,GO:0019438,GO:0034641,GO:0044237,GO:0044249,GO:0044271,GO:0046483,GO:0071704,GO:1901360,GO:1901362,GO:1901564,GO:1901566,GO:1901576			S	O-Methyltransferase
MPAO1_03920	803263	804726	1464		TolC family protein		TRUE		PA4208	PA4208							yes	1	24		secreted	OuterMembrane	SpII	Y			2	G3DSA:1.20.1600.10,G3DSA:1.20.1600.10,G3DSA:1.20.1600.10,G3DSA:2.20.200.10,G3DSA:2.20.200.10			PTHR30203:SF16,PTHR30203	PF02321,PF02321					PS51257			SSF56954	TIGR01845	BMUL_3932	GO:0005575,GO:0005623,GO:0006810,GO:0008150,GO:0009279,GO:0009636,GO:0016020,GO:0019867,GO:0030312,GO:0030313,GO:0031975,GO:0042221,GO:0044462,GO:0044464,GO:0046677,GO:0050896,GO:0051179,GO:0051234,GO:0071944	K08721,K18139,K18300,K18308		M	RND efflux system, outer membrane lipoprotein
MPAO1_03925	804723	807812	3090	mexI	MexW/MexI family multidrug efflux RND transporter permease subunit		TRUE		PA4207	PA4207										12	transmembrane	CytoplasmicMembrane	TMH		10			G3DSA:3.30.70.1430,G3DSA:3.30.70.1430,G3DSA:3.30.70.1430,G3DSA:1.20.1640.10,G3DSA:1.20.1640.10,G3DSA:3.30.2090.10,G3DSA:1.20.1640.10,G3DSA:1.20.1640.10,G3DSA:3.30.70.1440,G3DSA:3.30.70.1440,G3DSA:3.30.2090.10,G3DSA:3.30.70.1320,G3DSA:3.30.70.1320			PTHR32063:SF28,PTHR32063	PF00873		PR00702,PR00702,PR00702,PR00702,PR00702,PR00702,PR00702,PR00702						SSF82693,SSF82866,SSF82693,SSF82693,SSF82714,SSF82866,SSF82714,SSF82693			GO:0005575,GO:0006810,GO:0008150,GO:0016020,GO:0051179,GO:0051234	K18138,K18307		V	Resistance protein
MPAO1_03930	807825	808937	1113	mexH	MexH family multidrug efflux RND transporter periplasmic adaptor subunit		TRUE		PA4206	PA4206		expressed					yes	1	24		secreted	CytoplasmicMembrane	SpI		1		1	G3DSA:2.40.420.20,G3DSA:2.40.50.100,G3DSA:2.40.50.100,G3DSA:2.40.30.170,G3DSA:2.40.30.170,G3DSA:1.10.287.470			PTHR30469:SF29,PTHR30469	PF16576								SSF111369	TIGR01730	ACRA2	GO:0005575,GO:0005623,GO:0005886,GO:0006810,GO:0008150,GO:0009372,GO:0009987,GO:0016020,GO:0042592,GO:0044464,GO:0044764,GO:0048872,GO:0048874,GO:0051179,GO:0051234,GO:0051704,GO:0065007,GO:0065008,GO:0071944	K03585,K07799,K18145,K18306		V	Efflux transporter, RND family, MFP subunit
MPAO1_03935	808945	809391	447		DoxX family protein		TRUE		PA4205	PA4205										4	transmembrane	CytoplasmicMembrane	TMH		4							PF07681											GO:0005575,GO:0008150,GO:0009372,GO:0009987,GO:0016020,GO:0042592,GO:0044764,GO:0048872,GO:0048874,GO:0051704,GO:0065007,GO:0065008	K18305		S	DoxX Family
MPAO1_03940	810042	811208	1167		gluconolactonase		TRUE		PA4204	PA4204		expressed					yes	1	24		secreted	Periplasmic	SpI	Y				G3DSA:2.130.10.10			PTHR30344:SF1,PTHR30344	PF10282								SSF50974		PGL	GO:0003674,GO:0003824,GO:0008150,GO:0008152,GO:0016787,GO:0016788,GO:0017057,GO:0052689	K07404	PGL	G	Catalyzes the hydrolysis of 6-phosphogluconolactone to 6-phosphogluconate ()
MPAO1_03945	811288	812142	855		LysR family transcriptional regulator		TRUE		PA4203	PA4203												Cytoplasmic	CYT			cd08442	1	G3DSA:3.40.190.10,G3DSA:3.40.190.10,G3DSA:3.40.190.10,G3DSA:1.10.10.10			PTHR30126:SF40,PTHR30126	PF03466,PF00126		PR00039,PR00039,PR00039			PS50931			SSF53850,SSF46785		BMUL_1905		K02521		K	Transcriptional regulator
MPAO1_03950	812250	813305	1056		nitronate monooxygenase		TRUE		PA4202	PA4202		expressed									secreted	Cytoplasmic	SpI	Y		cd04730		G3DSA:3.20.20.70			PTHR42747,PTHR42747:SF3	PF03060								SSF51412,SSF51412				K00459		S	2-nitropropane dioxygenase
MPAO1_03955	813401	814441	1041		D-alanine--D-alanine ligase A		TRUE		PA4201	PA4201		expressed										Cytoplasmic	CYT					G3DSA:3.30.470.20,G3DSA:3.30.470.20,G3DSA:3.40.50.20,G3DSA:3.30.1490.20	MF_00047		PTHR23132,PTHR23132:SF12	PF01820,PF07478	PIRSF039102			PS00844,PS00843	PS50975			SSF56059,SSF52440	TIGR01205	DDL	GO:0005575,GO:0005622,GO:0005623,GO:0005737,GO:0044424,GO:0044464	K01921	ALAALAr	M	Cell wall formation ()
MPAO1_03960	814481	815347	867		MBL fold metallo-hydrolase		TRUE		PA4200	PA4200												Cytoplasmic	CYT			cd16281		G3DSA:3.60.15.10			PTHR23200,PTHR23200:SF48	PF00753							SM00849	SSF56281						S	beta-lactamase domain protein
MPAO1_03965	815545	817326	1782		acyl-CoA dehydrogenase		TRUE		PA4199	PA4199		expressed										Cytoplasmic	CYT					G3DSA:1.10.540.10,G3DSA:2.40.110.10,G3DSA:1.20.140.10			PTHR42803:SF2,PTHR42803	PF02770,PF00441,PF12418,PF02771,PF12806								SSF56645,SSF47203		ACDA				I	acyl-CoA dehydrogenase
MPAO1_03970	817444	819066	1623		acyl-CoA synthetase		TRUE		PA4198	PA4198		expressed										Cytoplasmic	CYT			cd12118		G3DSA:3.30.300.310,G3DSA:3.40.50.12780			PTHR43859:SF7,PTHR43859	PF00501,PF13193								SSF56801				K00666		Q	acyl-CoA synthetase
MPAO1_03975	819312	821588	2277		PAS domain S-box protein		TRUE		PA4197	PA4197												CytoplasmicMembrane	CYT			cd00082,cd00075,cd00130,cd00130	1	G3DSA:1.10.287.130,G3DSA:3.30.450.20,G3DSA:3.30.450.20,G3DSA:3.30.565.10			PTHR43065:SF17,PTHR43065	PF00512,PF08447,PF02518		PR00344,PR00344,PR00344			PS50112,PS50112,PS50113,PS50109		SM00388,SM00387,SM00086,SM00086,SM00091,SM00091,SM00091	SSF55785,SSF47384,SSF55874,SSF55785	TIGR00229					T	Histidine kinase
MPAO1_03980	821591	822235	645		DNA-binding response regulator		TRUE		PA4196	PA4196												Cytoplasmic	CYT			cd06170,cd00156		G3DSA:3.40.50.2300,G3DSA:1.10.10.10			PTHR44688	PF00072,PF00196		PR00038,PR00038,PR00038		PS00622	PS50110,PS50043		SM00421,SM00448	SSF46894,SSF52172						T	Two component transcriptional regulator, luxr family
MPAO1_03985	822391	823221	831		ABC transporter		TRUE		PA4195	PA4195		expressed					yes	1	23		secreted	Periplasmic	SpI	Y		cd13689		G3DSA:3.40.190.10,G3DSA:3.40.190.10,G3DSA:3.40.190.10			PTHR44475:SF2,PTHR44475	PF00497				PS01039			SM00062	SSF53850						E	ABC transporter substrate-binding protein
MPAO1_03990	823306	824004	699		amino acid ABC transporter permease		TRUE		PA4194	PA4194										5	transmembrane	CytoplasmicMembrane	TMH		5	cd06261		G3DSA:1.10.3720.10			PTHR30085:SF1,PTHR30085:SF1,PTHR30085,PTHR30085	PF00528					PS50928			SSF161098	TIGR01726	BMUL_1620	GO:0005575,GO:0016020	K02029		E	polar amino acid ABC transporter, inner membrane subunit
MPAO1_03995	824001	824705	705		amino acid ABC transporter permease		TRUE		PA4193	PA4193										5	transmembrane	CytoplasmicMembrane	TMH			cd06261		G3DSA:1.10.3720.10			PTHR30614,PTHR30614:SF21	PF00528					PS50928			SSF161098	TIGR01726	GLTK	GO:0005575,GO:0016020	K02029,K10002,K10009,K10040		E	amino acid abc transporter
MPAO1_04000	824702	825445	744		amino acid ABC transporter ATP-binding protein		TRUE		PA4192	PA4192												CytoplasmicMembrane	CYT			cd03262		G3DSA:3.40.50.300			PTHR43166,PTHR43166:SF17	PF00005	PIRSF039085			PS00211	PS50893		SM00382	SSF52540		GLNQ		K02028,K10004,K10041		E	abc transporter atp-binding protein
MPAO1_04005	825454	826458	1005		isopenicillin N synthase family oxygenase		TRUE		PA4191	PA4191												Cytoplasmic	CYT					G3DSA:2.60.120.330			PTHR10209:SF144,PTHR10209	PF14226,PF03171		PR00682,PR00682,PR00682			PS51471			SSF51197						S	2og-fe(ii) oxygenase
MPAO1_04010	826499	827695	1197		monooxygenase		TRUE		PA4190	PA4190		expressed										Cytoplasmic	CYT					G3DSA:3.30.9.50,G3DSA:3.30.9.50,G3DSA:3.50.50.60,G3DSA:3.50.50.60,G3DSA:3.50.50.60		mobidb-lite	PTHR13789:SF213,PTHR13789	PF01494		PR00420,PR00420,PR00420,PR00420,PR00420						SSF51905,SSF51905						C, H	Monooxygenase
MPAO1_04015	827863	829353	1491		aldehyde dehydrogenase		TRUE		PA4189	PA4189												Cytoplasmic	CYT			cd07112		G3DSA:3.40.605.10,G3DSA:3.40.605.10,G3DSA:3.40.309.10			PTHR11699:SF211,PTHR11699	PF00171				PS00687,PS00070				SSF53720		DHAL		K09472		C	Aldehyde dehydrogenase
MPAO1_04020	829346	830257	912		dihydrodipicolinate synthase family protein		TRUE		PA4188	PA4188												Cytoplasmic	CYT			cd00408		G3DSA:3.20.20.70			PTHR12128,PTHR12128:SF15	PF00701	PIRSF001365	PR00146,PR00146,PR00146,PR00146					SM01130	SSF51569			GO:0005575,GO:0005622,GO:0005623,GO:0005737,GO:0044424,GO:0044464	K01714		E	dihydrodipicolinate
MPAO1_04025	830322	831650	1329		MFS transporter		TRUE		PA4187	PA4187										12	transmembrane	CytoplasmicMembrane	TMH		12	cd06174		G3DSA:1.20.1250.20			PTHR23511:SF10,PTHR23511	PF00083				PS00217	PS50850			SSF103473		YAAU	GO:0005575,GO:0005623,GO:0005886,GO:0016020,GO:0044464,GO:0071944	K08176,K08368,K08369		G	transport protein
MPAO1_04030	831786	833105	1320		FAD-binding oxidoreductase		TRUE		PA4186	PA4186												Cytoplasmic	CYT					G3DSA:3.30.9.10,G3DSA:3.30.9.10,G3DSA:3.50.50.60,G3DSA:3.50.50.60,G3DSA:3.50.50.60			PTHR13847,PTHR13847:SF210	PF01266								SSF51905,SSF51905						S	FAD dependent oxidoreductase
MPAO1_04035	833198	833926	729		GntR family transcriptional regulator		TRUE		PA4185	PA4185												Cytoplasmic	CYT					G3DSA:1.20.120.530,G3DSA:1.10.10.10			PTHR43537,PTHR43537:SF14	PF00392,PF07729					PS50949		SM00895,SM00345	SSF48008,SSF46785						K	Transcriptional regulator, GntR family
MPAO1_04040	834233	835255	1023		GlxA family transcriptional regulator		TRUE		PA4184	PA4184												Cytoplasmic	CYT			cd03136		G3DSA:3.40.50.880,G3DSA:1.10.10.60			PTHR43130:SF2,PTHR43130	PF12833,PF01965					PS01124		SM00342	SSF52317,SSF46689,SSF46689						K	Transcriptional Regulator AraC Family
MPAO1_04045	835281	835748	468		glyoxalase/bleomycin resistance/dioxygenase family protein		TRUE		PA4183	PA4183												Unknown	CYT					G3DSA:3.10.180.10												SSF54593						S	Inherit from bactNOG: Glyoxalase Bleomycin resistance protein (Dioxygenase
MPAO1_04050	835752	836390	639		FMN-binding negative transcriptional regulator		TRUE		PA4182	PA4182												Cytoplasmic	CYT					G3DSA:2.30.110.10			PTHR35802	PF04299	PIRSF010372							SSF50475		PAIB	GO:0008150,GO:0019222,GO:0050789,GO:0065007	K07734		K	Transcriptional regulator
MPAO1_04055	836418	837137	720		hypothetical protein		TRUE		PA4181	PA4181												Unknown	CYT								PTHR39209	PF03483							SM00873	SSF56037						S	B3 4 domain protein
MPAO1_04065	837422	839065	1644		acetolactate synthase large subunit		TRUE		PA4180	PA4180		expressed										Cytoplasmic	CYT			cd07035,cd02010		G3DSA:3.40.50.970,G3DSA:3.40.50.1220,G3DSA:3.40.50.970			PTHR18968,PTHR18968:SF129	PF00205,PF02775,PF02776				PS00187				SSF52467,SSF52518,SSF52518		BUDB		K01652		E	acetolactate synthase
MPAO1_04070	839108	840403	1296		outer membrane porin, OprD family		TRUE		PA4179	PA4179							yes	1	31		secreted	OuterMembrane	SpI	Y				G3DSA:2.40.160.10			PTHR34596	PF03573										YBFM	GO:0005575,GO:0005623,GO:0006022,GO:0006030,GO:0006040,GO:0006807,GO:0008150,GO:0008152,GO:0009279,GO:0016020,GO:0019867,GO:0030312,GO:0030313,GO:0031975,GO:0043170,GO:0044462,GO:0044464,GO:0071704,GO:0071944,GO:1901071,GO:1901135,GO:1901564	K18093	ACONCtex,CITtex,ICITtex	M	Outer membrane porin
MPAO1_04075	840641	841384	744		class I SAM-dependent methyltransferase		TRUE		PA4178	PA4178												Cytoplasmic	CYT			cd02440		G3DSA:2.20.130.10,G3DSA:3.40.50.150,G3DSA:3.40.50.150			PTHR43591:SF16,PTHR43591	PF13649								SSF53335						S	methyltransferase type
MPAO1_04080	841484	841885	402		GFA family protein		TRUE		PA4177	PA4177												Unknown	CYT					G3DSA:3.90.1590.10			PTHR33337:SF11,PTHR33337	PF04828								SSF51316						S	Glutathione-dependent formaldehyde-activating enzyme
MPAO1_04085	842028	842309	282		peptidyl-prolyl cis-trans isomerase		TRUE		PA4176	PA4176		expressed										Cytoplasmic	CYT					G3DSA:3.10.50.40			PTHR43629:SF2,PTHR43629	PF13616				PS01096	PS50198			SSF54534		PPIC	GO:0000413,GO:0003674,GO:0003755,GO:0003824,GO:0005575,GO:0005623,GO:0005886,GO:0006457,GO:0006464,GO:0008150,GO:0008152,GO:0009987,GO:0016020,GO:0016853,GO:0016859,GO:0018193,GO:0018208,GO:0019538,GO:0036211,GO:0043170,GO:0043412,GO:0044237,GO:0044238,GO:0044260,GO:0044267,GO:0044464,GO:0071704,GO:0071944	K01802,K03769,K07533		O	Peptidyl-prolyl cis-trans isomerase
MPAO1_04090	842640	844028	1389		protease IV		TRUE		PA4175	PA4175							yes	1	24		secreted	Extracellular	SpI	Y	1			G3DSA:2.40.10.10,G3DSA:2.40.10.10,G3DSA:2.40.10.10												SSF50494			GO:0005575,GO:0005576			S	endoproteinase Arg-C
MPAO1_04095	844563	845486	924		LysR family transcriptional regulator		TRUE		PA4174	PA4174												Cytoplasmic	CYT			cd08472		G3DSA:1.10.10.10,G3DSA:3.40.190.10,G3DSA:3.40.190.10,G3DSA:3.40.190.10			PTHR30537,PTHR30537:SF17	PF00126,PF03466					PS50931			SSF53850,SSF46785						K	LysR family Transcriptional regulator
MPAO1_04100	845627	846025	399		RidA family protein		TRUE		PA4173	PA4173												Unknown	CYT			cd02198		G3DSA:3.30.1330.40			PTHR11803,PTHR11803:SF6	PF01042								SSF55298						J	endoribonuclease L-psp
MPAO1_04105	846057	846857	801	xth	exodeoxyribonuclease III		TRUE		PA4172	PA4172												Cytoplasmic	CYT			cd09086		G3DSA:3.60.10.10			PTHR43250,PTHR43250:SF1	PF03372				PS00726	PS51435			SSF56219	TIGR00195,TIGR00633	XTHA1		K01142		L	Exodeoxyribonuclease III
MPAO1_04110	846880	847443	564		type 1 glutamine amidotransferase		TRUE		PA4171	PA4171												Cytoplasmic	CYT			cd03134		G3DSA:3.40.50.880			PTHR42733:SF4,PTHR42733	PF01965					PS51276			SSF52317	TIGR01382					S	DJ-1/PfpI family
MPAO1_04115	847579	848511	933		NAD(P)/FAD-dependent oxidoreductase		TRUE		PA4170	PA4170		expressed								1	transmembrane	CytoplasmicMembrane	CYT		1			G3DSA:3.50.50.60,G3DSA:3.50.50.60,G3DSA:3.50.50.60			PTHR42863:SF5,PTHR42863	PF07992		PR00368,PR00368,PR00368,PR00469,PR00469,PR00469,PR00469						SSF51905,SSF51905,SSF51905						O	FAD-dependent pyridine nucleotide-disulfide oxidoreductase
MPAO1_04120	848592	849020	429		Rrf2 family transcriptional regulator		TRUE		PA4169	PA4169												Unknown	CYT					G3DSA:1.10.10.10			PTHR33221:SF5,PTHR33221	PF02082					PS51197			SSF46785						K	Transcriptional regulator
MPAO1_04125	849085	851493	2409		TonB-dependent siderophore receptor		TRUE		PA4168	PA4168		expressed					yes	1	22		secreted	OuterMembrane	SpI	Y		cd01347		G3DSA:2.40.170.20,G3DSA:3.55.50.30,G3DSA:2.170.130.10			PTHR32552:SF73,PTHR32552	PF00593,PF07715							SM00965	SSF56935	TIGR01783		GO:0005575,GO:0005623,GO:0009279,GO:0016020,GO:0019867,GO:0030312,GO:0030313,GO:0031975,GO:0044462,GO:0044464,GO:0071944	K02014,K16088		P	receptor
MPAO1_04130	851836	852654	819	dkgB	2,5-didehydrogluconate reductase DkgB		TRUE		PA4167	PA4167												Cytoplasmic	CYT			cd06660		G3DSA:3.20.20.100			PTHR43827,PTHR43827:SF3	PF00248	PIRSF000097,PIRSF000097	PR00069,PR00069,PR00069,PR00069,PR00069		PS00062,PS00798				SSF51430		DKGB	GO:0003674,GO:0003824,GO:0004033,GO:0005575,GO:0005622,GO:0005623,GO:0005737,GO:0008150,GO:0008152,GO:0016491,GO:0016614,GO:0016616,GO:0044424,GO:0044464,GO:0044710,GO:0047681,GO:0055114	K06222	ALR2	C	reductase
MPAO1_04135	852704	853162	459		GNAT family N-acetyltransferase		TRUE		PA4166	PA4166												Cytoplasmic	CYT			cd04301		G3DSA:3.40.630.30			PTHR10545,PTHR10545:SF42	PF00583					PS51186			SSF55729						S	Acetyltransferase
MPAO1_04140	853294	854784	1491		PLP-dependent aminotransferase family protein		TRUE		PA4165	PA4165												Unknown	CYT			cd07377,cd00609		G3DSA:1.10.10.10,G3DSA:3.40.640.10		mobidb-lite	PTHR11751,PTHR11751:SF10	PF00155,PF00392		PR00035,PR00035			PS50949		SM00345	SSF53383,SSF46785						K	Transcriptional regulator, gntR family
MPAO1_04145	854800	855126	327		gamma-glutamylcyclotransferase		TRUE		PA4164	PA4164												Unknown	CYT			cd06661		G3DSA:3.10.490.10			PTHR31544,PTHR31544:SF2	PF06094								SSF110857						S	AIG2-like family
MPAO1_04150	855188	856897	1710		amidase		TRUE		PA4163	PA4163		expressed										Cytoplasmic	CYT					G3DSA:3.90.1300.10			PTHR42678,PTHR42678:SF4	PF01425,PF01425								SSF75304						J	Allows the formation of correctly charged Gln-tRNA(Gln) through the transamidation of misacylated Glu-tRNA(Gln) in organisms which lack glutaminyl-tRNA synthetase. The reaction takes place in the presence of glutamine and ATP through an activated gamma-phospho-Glu-tRNA(Gln) ()
MPAO1_04155	857202	857918	717		SDR family oxidoreductase		TRUE		PA4162	PA4162		expressed										Cytoplasmic	CYT			cd05233		G3DSA:3.40.50.720			PTHR42750	PF13561		PR00081,PR00081,PR00081,PR00081,PR00081,PR00081,PR00080,PR00080,PR00080					SM00822	SSF51735						S	Short chain dehydrogenase
MPAO1_04160	857929	858960	1032		ferric enterobactin transporter FepG		TRUE		PA4161	PA4161							yes	1	57	8	transmembrane	CytoplasmicMembrane	SpI		8	cd06550		G3DSA:1.10.3470.10			PTHR30472:SF24,PTHR30472	PF01032								SSF81345		FEPG	GO:0000041,GO:0003674,GO:0003824,GO:0005215,GO:0005381,GO:0005575,GO:0005623,GO:0005886,GO:0006139,GO:0006152,GO:0006163,GO:0006195,GO:0006200,GO:0006725,GO:0006753,GO:0006793,GO:0006796,GO:0006807,GO:0006810,GO:0006811,GO:0006812,GO:0006826,GO:0006873,GO:0006875,GO:0006879,GO:0008150,GO:0008152,GO:0008324,GO:0009056,GO:0009116,GO:0009117,GO:0009119,GO:0009123,GO:0009125,GO:0009126,GO:0009128,GO:…	K02015	FE3DHBZSabcpp,FEENTERabcpp,SALCHS2FEabcpp,SALCHS4FEabcpp	P	transporter, permease
MPAO1_04165	858957	859979	1023		iron ABC transporter permease		TRUE		PA4160	PA4160							yes	1	41	8	transmembrane	CytoplasmicMembrane	SpI		9	cd06550		G3DSA:1.10.3470.10			PTHR30472,PTHR30472:SF1	PF01032								SSF81345		VIUD	GO:0000041,GO:0003674,GO:0003824,GO:0005215,GO:0005381,GO:0005575,GO:0006139,GO:0006152,GO:0006163,GO:0006195,GO:0006200,GO:0006725,GO:0006753,GO:0006793,GO:0006796,GO:0006807,GO:0006810,GO:0006811,GO:0006812,GO:0006826,GO:0006873,GO:0006875,GO:0006879,GO:0008150,GO:0008152,GO:0008324,GO:0009056,GO:0009116,GO:0009117,GO:0009119,GO:0009123,GO:0009125,GO:0009126,GO:0009128,GO:0009141,GO:0009143,GO:…	K02015		P	transport system permease protein
MPAO1_04170	860010	860915	906		Fe2+-enterobactin ABC transporter substrate-binding protein		TRUE		PA4159	PA4159							yes	1	24		secreted	Periplasmic	SpI	Y	1	cd01146		G3DSA:3.40.50.1980,G3DSA:3.40.50.1980			PTHR30532:SF2,PTHR30532	PF01497					PS50983			SSF53807		FEPB	GO:0000041,GO:0003674,GO:0003824,GO:0005215,GO:0005381,GO:0005575,GO:0005623,GO:0006139,GO:0006152,GO:0006163,GO:0006195,GO:0006200,GO:0006725,GO:0006753,GO:0006793,GO:0006796,GO:0006807,GO:0006810,GO:0006811,GO:0006812,GO:0006826,GO:0006873,GO:0006875,GO:0006879,GO:0006950,GO:0006974,GO:0008150,GO:0008152,GO:0008324,GO:0009056,GO:0009116,GO:0009117,GO:0009119,GO:0009123,GO:0009125,GO:0009126,GO:…	K02016	FE3DHBZSabcpp,FEENTERabcpp,SALCHS2FEabcpp,SALCHS4FEabcpp	P	Iron-enterobactin transporter periplasmic binding protein
MPAO1_04175	861041	861838	798		ABC transporter ATP-binding protein		TRUE		PA4158	PA4158												CytoplasmicMembrane	CYT			cd03214		G3DSA:3.40.50.300			PTHR42771,PTHR42771:SF1	PF00005				PS00211	PS50893		SM00382	SSF52540		FEPC	GO:0000041,GO:0003674,GO:0003824,GO:0005215,GO:0005381,GO:0005575,GO:0005623,GO:0005886,GO:0006139,GO:0006152,GO:0006163,GO:0006195,GO:0006200,GO:0006725,GO:0006753,GO:0006793,GO:0006796,GO:0006807,GO:0006810,GO:0006811,GO:0006812,GO:0006826,GO:0006873,GO:0006875,GO:0006879,GO:0008150,GO:0008152,GO:0008324,GO:0009056,GO:0009116,GO:0009117,GO:0009119,GO:0009123,GO:0009125,GO:0009126,GO:0009128,GO:…	K02013	FE3DHBZSabcpp,FEENTERabcpp,SALCHS2FEabcpp,SALCHS4FEabcpp	P	ABC, transporter
MPAO1_04180	861845	862633	789		IclR family transcriptional regulator		TRUE		PA4157	PA4157		expressed										Unknown	CYT					G3DSA:1.10.10.10,G3DSA:3.30.450.40			PTHR30136,PTHR30136:SF8	PF01614,PF09339					PS51077,PS51078		SM00346	SSF46785,SSF55781						K	IclR family transcriptional regulator
MPAO1_04185	862889	864973	2085		TonB-dependent receptor		TRUE		PA4156	PA4156		expressed					yes	1	29		secreted	OuterMembrane	SpI	Y		cd01347		G3DSA:2.40.170.20		mobidb-lite	PTHR32552:SF75,PTHR32552	PF00593,PF07715								SSF56935		VIUA	GO:0005575,GO:0005623,GO:0009279,GO:0016020,GO:0019867,GO:0030312,GO:0030313,GO:0031975,GO:0044462,GO:0044464,GO:0071944	K02014		P	Receptor
MPAO1_04190	865041	866348	1308		LLM class flavin-dependent oxidoreductase		TRUE		PA4155	PA4155												Cytoplasmic	CYT			cd01095		G3DSA:3.20.20.30			PTHR30011:SF16,PTHR30011	PF00296	PIRSF000337							SSF51679	TIGR03860		GO:0003674,GO:0003824,GO:0004497,GO:0008150,GO:0008152,GO:0016491,GO:0044710,GO:0055114			S	Monooxygenase, NtaA SnaA SoxA family
MPAO1_04195	866784	867452	669		SH3 domain-containing protein		TRUE		PA4154	PA4154		expressed					yes	1	36	1	transmembrane	Unknown	SpI	Y	1		2	G3DSA:2.30.30.40				PF08239	PIRSF006158				PS51781		SM00287		TIGR04211	YGIM	GO:0005575,GO:0005623,GO:0005886,GO:0005887,GO:0016020,GO:0016021,GO:0031224,GO:0031226,GO:0044425,GO:0044459,GO:0044464,GO:0071944	K07184		T	domain protein
MPAO1_04200	867536	868627	1092		2,3-butanediol dehydrogenase		TRUE		PA4153	PA4153		expressed										Cytoplasmic	CYT			cd08233		G3DSA:3.90.180.10,G3DSA:3.90.180.10,G3DSA:3.40.50.720			PTHR43161:SF5,PTHR43161	PF08240,PF00107,PF13823				PS00059			SM00829	SSF51735,SSF50129		ADH	GO:0000721,GO:0003674,GO:0003824,GO:0004491,GO:0008150,GO:0008152,GO:0009056,GO:0009987,GO:0016491,GO:0016614,GO:0016616,GO:0016620,GO:0016903,GO:0044237,GO:0044248,GO:0044710,GO:0055114	K00004	GALCTLO	C	2,3-butanediol dehydrogenase
MPAO1_04205	868641	869753	1113		acetoin dehydrogenase dihydrolipoyllysine-residue acetyltransferase subunit		TRUE		PA4152	PA4152												Cytoplasmic	CYT			cd06849		G3DSA:2.40.50.100,G3DSA:3.40.50.1820			PTHR43329:SF40,PTHR43329	PF00364,PF00561		PR00111,PR00111,PR00111,PR00111		PS00189	PS50968			SSF53474,SSF51230		ACOC	GO:0003674,GO:0003824,GO:0004742,GO:0008150,GO:0008152,GO:0009056,GO:0009987,GO:0016407,GO:0016417,GO:0016418,GO:0016740,GO:0016746,GO:0016747,GO:0030523,GO:0042180,GO:0042182,GO:0044237,GO:0044248,GO:0044281,GO:0044282,GO:0044710,GO:0044712,GO:0045149,GO:0045150,GO:0071704,GO:1901575	K00627		C	branched-chain alpha-keto acid dehydrogenase subunit E2
MPAO1_04210	869750	870769	1020		alpha-ketoacid dehydrogenase subunit beta		TRUE		PA4151	PA4151												Cytoplasmic	CYT			cd07036		G3DSA:3.40.50.920,G3DSA:3.40.50.970			PTHR43257,PTHR43257:SF2	PF02779,PF02780							SM00861	SSF52922,SSF52518		ACOB	GO:0003674,GO:0003824,GO:0008150,GO:0008152,GO:0009056,GO:0009987,GO:0016491,GO:0016614,GO:0016616,GO:0019152,GO:0042180,GO:0042182,GO:0044237,GO:0044248,GO:0044281,GO:0044282,GO:0044710,GO:0044712,GO:0045149,GO:0045150,GO:0055114,GO:0071704,GO:1901575	K00162		C	dehydrogenase, E1 component
MPAO1_04215	870802	871776	975		thiamine pyrophosphate-dependent dehydrogenase E1 component subunit alpha		TRUE		PA4150	PA4150												Cytoplasmic	CYT			cd02000		G3DSA:3.40.50.970		mobidb-lite,mobidb-lite	PTHR11516,PTHR11516:SF53	PF00676								SSF52518		ACOA	GO:0003674,GO:0003824,GO:0008150,GO:0008152,GO:0009056,GO:0009987,GO:0016491,GO:0016614,GO:0016616,GO:0019152,GO:0042180,GO:0042182,GO:0044237,GO:0044248,GO:0044281,GO:0044282,GO:0044710,GO:0044712,GO:0045149,GO:0045150,GO:0055114,GO:0071704,GO:1901575	K00161		C	E1 component, alpha subunit
MPAO1_04220	871799	872839	1041		ATP-NAD kinase		TRUE		PA4149	PA4149												Unknown	CYT					G3DSA:3.40.50.10330			PTHR40697:SF2,PTHR40697	PF01513	PIRSF018567							SSF111331		ACOX	GO:0005575,GO:0005623,GO:0005886,GO:0008150,GO:0008152,GO:0009056,GO:0009987,GO:0016020,GO:0042180,GO:0042182,GO:0044237,GO:0044248,GO:0044281,GO:0044282,GO:0044464,GO:0044710,GO:0044712,GO:0045149,GO:0045150,GO:0071704,GO:0071944,GO:1901575	K00858		S	ATP-nad acox kinase
MPAO1_04225	872836	873636	801		SDR family oxidoreductase		TRUE		PA4148	PA4148												Cytoplasmic	CYT					G3DSA:3.40.50.720			PTHR42760:SF51,PTHR42760	PF00106		PR00080,PR00080,PR00080,PR00081,PR00081,PR00081,PR00081,PR00081,PR00081		PS00061			SM00822	SSF51735		BUDC		K00059,K00065,K03366,K08261	ACTD,ACTDa	S	reductase
MPAO1_04230	873968	875845	1878		sigma-54-dependent Fis family transcriptional regulator		TRUE		PA4147	PA4147												Cytoplasmic	CYT			cd00009		G3DSA:3.30.450.40,G3DSA:1.10.8.60,G3DSA:1.10.10.60,G3DSA:3.40.50.300			PTHR32071:SF77,PTHR32071	PF00158,PF01590,PF02954		PR01590,PR01590		PS00688,PS00675,PS00676	PS50045		SM00382	SSF46689,SSF52540,SSF55781		ACOR	GO:0006355,GO:0008150,GO:0008152,GO:0009056,GO:0009889,GO:0009987,GO:0010468,GO:0010556,GO:0019219,GO:0019222,GO:0031323,GO:0031326,GO:0042180,GO:0042182,GO:0044237,GO:0044248,GO:0044281,GO:0044282,GO:0044710,GO:0044712,GO:0045149,GO:0045150,GO:0050789,GO:0050794,GO:0051171,GO:0051252,GO:0060255,GO:0065007,GO:0071704,GO:0080090,GO:1901575,GO:2000112,GO:2001141			K	transcriptional regulator
MPAO1_04235	875915	876661	747		LysE family translocator		TRUE		PA4145a	PA4145a										5	transmembrane	CytoplasmicMembrane	CYT							mobidb-lite	PTHR30086:SF12,PTHR30086	PF01810														E	lysine exporter protein LysE YggA
MPAO1_04240	876648	877538	891		LysR family transcriptional regulator		TRUE		PA4145	PA4145												Cytoplasmic	CYT			cd08422		G3DSA:3.40.190.290,G3DSA:1.10.10.10			PTHR30126,PTHR30126:SF42	PF00126,PF03466					PS50931			SSF53850,SSF46785						K	Transcriptional regulator
MPAO1_04245	877634	879049	1416		TolC family protein		TRUE		PA4144	PA4144							yes	1	20		secreted	OuterMembrane	SpI	Y			1	G3DSA:1.20.1600.10			PTHR30203,PTHR30203:SF15	PF02321,PF02321	PIRSF001892							SSF56954		BMUL_1955	GO:0005575,GO:0005623,GO:0009279,GO:0016020,GO:0019867,GO:0030312,GO:0030313,GO:0031975,GO:0044462,GO:0044464,GO:0071944	K12340		M	Outer membrane efflux protein
MPAO1_04250	879049	881208	2160		peptidase domain-containing ABC transporter		TRUE		PA4143	PA4143										6	transmembrane	CytoplasmicMembrane	CYT		5	cd02419		G3DSA:3.90.70.10,G3DSA:1.20.1560.10,G3DSA:3.40.50.300			PTHR24221:SF390,PTHR24221:SF390,PTHR24221,PTHR24221	PF03412,PF00664,PF00005				PS00211	PS50893,PS50929,PS50990		SM00382	SSF90123,SSF52540		CVAB		K06147,K13409		V	AtP-binding protein
MPAO1_04255	881218	882474	1257		HlyD family efflux transporter periplasmic adaptor subunit		TRUE		PA4142	PA4142										1	transmembrane	CytoplasmicMembrane	TMH		1		3	G3DSA:2.40.30.170,G3DSA:1.10.287.470,G3DSA:2.40.50.100,G3DSA:2.40.50.100,G3DSA:2.40.30.170,G3DSA:1.10.287.470			PTHR30386,PTHR30386:SF7	PF13437		PR01490,PR01490,PR01490,PR01490										K13408		U	secretion protein
MPAO1_04260	882571	882870	300		hypothetical protein		TRUE		PA4141	PA4141												Unknown	TMH
MPAO1_04265	883179	884972	1794		FAD-binding protein		TRUE		PA4140	PA4140												Unknown	CYT					G3DSA:1.10.45.10,G3DSA:3.30.465.10,G3DSA:3.40.462.10,G3DSA:3.30.43.10			PTHR43716:SF2,PTHR43716	PF09129,PF01565					PS51318,PS51387			SSF56176,SSF55103	TIGR01409					C	Cholesterol oxidase, substrate-binding
MPAO1_04270	885104	885403	300		hypothetical protein		TRUE		PA4139	PA4139												Unknown	CYT
MPAO1_04280	886162	887400	1239		Tyrosine--tRNA ligase 1		TRUE		PA4138	PA4138												Cytoplasmic	CYT			cd00805		G3DSA:3.10.290.10,G3DSA:1.10.240.10,G3DSA:3.40.50.620	MF_02006		PTHR11766,PTHR11766:SF0	PF00579		PR01040,PR01040,PR01040,PR01040			PS50889			SSF55174,SSF52374	TIGR00234					J	Catalyzes the attachment of tyrosine to tRNA(Tyr) in a two-step reaction tyrosine is first activated by ATP to form Tyr- AMP and then transferred to the acceptor end of tRNA(Tyr) ()
MPAO1_04285	887429	888685	1257		outer membrane porin, OprD family		TRUE		PA4137	PA4137							yes	1	27		secreted	OuterMembrane	CYT	Y				G3DSA:2.40.160.10			PTHR34596	PF03573														M	Outer membrane porin
MPAO1_04290	889050	890258	1209		putative chloramphenicol efflux MFS transporter Bcr1		TRUE		PA4136	PA4136							yes	1	43	11	transmembrane	CytoplasmicMembrane	TMH		12	cd06174		G3DSA:1.20.1720.10			PTHR23502,PTHR23502:SF127	PF07690					PS50850			SSF103473	TIGR00710	BCR		K07552		P	drug resistance transporter Bcr CflA subfamily
MPAO1_04295	890344	890766	423	hpaR	homoprotocatechuate degradation operon regulatorHpaR		TRUE		PA4135	PA4135							yes	1	18		secreted	Cytoplasmic	CYT					G3DSA:1.10.10.10			PTHR33164,PTHR33164:SF13	PF01047		PR00598,PR00598,PR00598			PS50995		SM00347	SSF46785	TIGR02337	HPAR				K	Homoprotocatechuate degradative operon repressor
MPAO1_04300	890782	891024	243		cbb3-type cytochrome c oxidase subunit 3		TRUE		PA4134	PA4134							yes	1	29		secreted	Unknown	CYT		1
MPAO1_04305	891108	892535	1428	ccoN	cytochrome-c oxidase, cbb3-type subunit I		TRUE		PA4133	PA4133										12	transmembrane	CytoplasmicMembrane	TMH		12			G3DSA:1.20.210.10			PTHR10422,PTHR10422:SF29	PF00115				PS00077	PS50855			SSF81442	TIGR00780	CCON	GO:0003674,GO:0003824,GO:0004129,GO:0005215,GO:0006091,GO:0006810,GO:0006811,GO:0006812,GO:0006818,GO:0008150,GO:0008152,GO:0008324,GO:0009987,GO:0015002,GO:0015075,GO:0015077,GO:0015078,GO:0015672,GO:0015992,GO:0016491,GO:0016675,GO:0016676,GO:0022857,GO:0022890,GO:0022891,GO:0022892,GO:0034220,GO:0044237,GO:0044699,GO:0044710,GO:0044763,GO:0044765,GO:0051179,GO:0051234,GO:0055085,GO:0055114	K00404	CYO1b	C	cytochrome c oxidase, cbb3-type subunit I
MPAO1_04310	892799	894214	1416		PLP-dependent aminotransferase family protein		TRUE		PA4132	PA4132		expressed										Cytoplasmic	CYT			cd07377,cd00609		G3DSA:3.40.640.10,G3DSA:1.10.10.10,G3DSA:3.90.1150.10,G3DSA:3.90.1150.10			PTHR42790,PTHR42790:SF9	PF00392,PF00155					PS50949		SM00345	SSF46785,SSF53383		YDCR	GO:0001071,GO:0003674,GO:0003700,GO:0006355,GO:0008150,GO:0009889,GO:0010468,GO:0010556,GO:0019219,GO:0019222,GO:0031323,GO:0031326,GO:0050789,GO:0050794,GO:0051171,GO:0051252,GO:0060255,GO:0065007,GO:0080090,GO:2000112,GO:2001141			K	Transcriptional regulator
MPAO1_04315	894312	896033	1722	ccoG	cytochrome c oxidase accessory protein CcoG		TRUE		PA4131	PA4131										5	transmembrane	CytoplasmicMembrane	CYT		5			G3DSA:2.60.40.10		mobidb-lite,mobidb-lite	PTHR24960:SF45,PTHR24960	PF13746,PF11614,PF12801				PS00198	PS51379,PS51379			SSF54862,SSF54862	TIGR02745	CCOG				C	cytochrome C oxidase accessory protein CcoG
MPAO1_04320	896139	897812	1674		nitrite/sulfite reductase		TRUE		PA4130	PA4130												Cytoplasmic	CYT					G3DSA:3.30.413.10			PTHR11493,PTHR11493:SF47	PF03460,PF03460,PF01077,PF01077		PR00397,PR00397						SSF55124,SSF56014,SSF55124,SSF55124,SSF56014		CYSI	GO:0003674,GO:0003824,GO:0004783,GO:0006790,GO:0008150,GO:0008152,GO:0009987,GO:0016491,GO:0016651,GO:0016667,GO:0016668,GO:0044237,GO:0044710,GO:0055114	K00366,K00381,K00392	SULR3	P	Component of the sulfite reductase complex that catalyzes the 6-electron reduction of sulfite to sulfide. This is one of several activities required for the biosynthesis of L- cysteine from sulfate ()
MPAO1_04325	897809	898297	489		DUF934 domain-containing protein		TRUE		PA4129	PA4129												Unknown	CYT									PF06073	PIRSF030820									BMUL_0820				S	conserved protein ucp030820
MPAO1_04330	898379	899185	807	hpaI	4-hydroxy-2-oxoheptanedioate aldolase		TRUE		PA4128	PA4128												Cytoplasmic	CYT					G3DSA:3.20.20.60			PTHR30502:SF5,PTHR30502	PF03328								SSF51621	TIGR02311	HPAI	GO:0003674,GO:0003824,GO:0005488,GO:0005575,GO:0005622,GO:0005623,GO:0005737,GO:0006725,GO:0008150,GO:0008152,GO:0009987,GO:0016151,GO:0016829,GO:0016830,GO:0016832,GO:0043167,GO:0043169,GO:0044237,GO:0044424,GO:0044464,GO:0046872,GO:0046914	K01630,K02510,K12660	4H2KPILY,DHEDAA	G	Catalyzes the reversible retro-aldol cleavage of both 5- keto-4-deoxy-D-glucarate and 2-keto-3-deoxy-D-glucarate to pyruvate and tartronic semialdehyde ()
MPAO1_04335	899198	900001	804	hpaH	2-oxo-hepta-3-ene-1,7-dioic acid hydratase		TRUE		PA4127	PA4127												Cytoplasmic	CYT				1	G3DSA:3.90.850.10			PTHR30143	PF01557								SSF56529	TIGR02312	HPAH	GO:0008150,GO:0008152,GO:0009056,GO:0009987,GO:0044237,GO:0044248	K01617,K02509	2HH24DDH,2HH24DDH1,OHEDH,OP4ENH	Q	hydratase
MPAO1_04340	900019	901323	1305		MFS transporter		TRUE		PA4126	PA4126										12	transmembrane	CytoplasmicMembrane	CYT		12	cd06174		G3DSA:1.20.1250.20			PTHR43791:SF36,PTHR43791	PF07690					PS50850			SSF103473						G	Major Facilitator
MPAO1_04345	901416	901808	393		5-carboxymethyl-2-hydroxymuconate Delta-isomerase		TRUE		PA4125	PA4125												Unknown	CYT			cd00580		G3DSA:3.30.429.10			PTHR37950	PF02962								SSF55331		HPAF	GO:0003674,GO:0003824,GO:0006725,GO:0008150,GO:0008152,GO:0008704,GO:0009056,GO:0009987,GO:0016853,GO:0016860,GO:0016863,GO:0019439,GO:0044237,GO:0044248	K01826	CMHMI	Q	5-carboxymethyl-2-hydroxymuconate
MPAO1_04350	901819	902742	924	hpaD	3,4-dihydroxyphenylacetate 2,3-dioxygenase		TRUE		PA4124	PA4124												Unknown	CYT			cd07370		G3DSA:3.40.830.10				PF02900								SSF53213	TIGR02298	HPAD	GO:0008150,GO:0008152,GO:0009056,GO:0009987,GO:0044237,GO:0044248	K00455	DHPDO	Q	3,4-dihydroxyphenylacetate 2,3-dioxygenase
MPAO1_04355	902874	904334	1461	hpaE	5-carboxymethyl-2-hydroxymuconate semialdehyde dehydrogenase		TRUE		PA4123	PA4123												Cytoplasmic	CYT			cd07093		G3DSA:3.40.605.10,G3DSA:3.40.605.10,G3DSA:3.40.309.10			PTHR43720:SF1,PTHR43720	PF00171				PS00070,PS00687				SSF53720	TIGR02299	HPAE	GO:0008150,GO:0008152,GO:0009056,GO:0009987,GO:0044237,GO:0044248	K00151,K10217	CMCMSAD	C	dehydrogenase
MPAO1_04360	904331	905110	780		2-hydroxyhepta-2,4-diene-1,7-dioate isomerase		TRUE		PA4122	PA4122												Cytoplasmic	CYT					G3DSA:3.90.850.10			PTHR11820,PTHR11820:SF8	PF01557								SSF56529	TIGR02303	HPAG		K01826,K05921,K16165	HHDDI,OPTCCL	Q	4-hydroxyphenylacetate degradation bifunctional isomerase decarboxylase
MPAO1_04365	905121	905780	660		4-hydroxyphenylacetate isomerase		TRUE		PA4121	PA4121												Cytoplasmic	CYT					G3DSA:3.90.850.10			PTHR11820:SF8,PTHR11820	PF01557								SSF56529	TIGR02305	HPAG_1		K05921	OPTCCL	Q	4-hydroxyphenylacetate degradation
MPAO1_04370	906000	906911	912	hpaA	4-hydroxyphenylacetate catabolism regulatory protein HpaA		TRUE		PA4120	PA4120												Cytoplasmic	CYT					G3DSA:1.10.10.60,G3DSA:2.60.120.10			PTHR11019,PTHR11019:SF158	PF02311,PF12833		PR00032,PR00032			PS01124		SM00342	SSF46689,SSF51182	TIGR02297	HPAA		K02508,K18954		K	4-hydroxyphenylacetate catabolism regulatory protein hpaa
MPAO1_04375	906963	907769	807		aminoglycoside O-phosphotransferase APH(3')-IIb		TRUE		PA4119	PA4119												Cytoplasmic	CYT			cd05150		G3DSA:3.30.200.20,G3DSA:3.90.1200.10			PTHR21310,PTHR21310:SF24	PF01636	PIRSF000706							SSF56112		NEO	GO:0008150,GO:0009636,GO:0042221,GO:0046677,GO:0050896	K00897,K10673,K19272,K19299,K19300		J	Phosphotransferase
MPAO1_04380	907893	908462	570		hypothetical protein		TRUE		PA4118	PA4118							yes	1	23		secreted	Unknown	SpI	Y				G3DSA:3.90.226.10												SSF52096						S	Periplasmic protein-like protein
MPAO1_04385	908540	910726	2187		bacteriophytochrome		TRUE		PA4117	PA4117												CytoplasmicMembrane	CYT			cd00075,cd00082		G3DSA:3.30.450.20,G3DSA:3.30.450.20,G3DSA:3.30.450.270,G3DSA:3.30.450.270,G3DSA:3.30.565.10,G3DSA:1.10.287.130,G3DSA:3.30.450.40,G3DSA:3.30.450.40,G3DSA:3.30.450.40,G3DSA:3.30.450.40			PTHR42878,PTHR42878:SF7	PF00360,PF02518,PF01590,PF00512,PF08446		PR01033,PR01033,PR01033,PR01033,PR01033			PS50109,PS50046		SM00388,SM00387,SM00065	SSF55781,SSF47384,SSF55785,SSF55781,SSF55874						T	signal transduction histidine kinase
MPAO1_04390	910754	911341	588		biliverdin-producing heme oxygenase		TRUE		PA4116	PA4116												Cytoplasmic	CYT			cd00232		G3DSA:1.20.910.10				PF01126								SSF48613						P	Heme oxygenase
MPAO1_04395	911459	912844	1386		LOG family protein		TRUE		PA4115	PA4115		expressed										Cytoplasmic	CYT					G3DSA:3.40.50.450,G3DSA:3.30.1850.10			PTHR43393,PTHR43393:SF1	PF03641,PF11892,PF14793								SSF102405		YGDH		K06966		S	decarboxylase family
MPAO1_04400	913264	913773	510		GNAT family N-acetyltransferase		TRUE		PA4114	PA4114												Unknown	CYT			cd04301		G3DSA:3.40.630.30			PTHR43420:SF11,PTHR43420	PF00583					PS51186			SSF55729			GO:0003674,GO:0003824,GO:0008150,GO:0008152	K00657		E	#NAME?
MPAO1_04405	913927	915117	1191		sugar efflux transporter		TRUE		PA4113	PA4113										12	transmembrane	CytoplasmicMembrane	TMH		11	cd06174		G3DSA:1.20.1250.20	MF_00517		PTHR43124,PTHR43124:SF4	PF07690					PS50850			SSF103473		SOTB	GO:0005575,GO:0005623,GO:0005886,GO:0016020,GO:0044464,GO:0071944	K03445,K08159		G	Involved in the efflux of sugars. The physiological role may be the reduction of the intracellular concentration of toxic sugars or sugar metabolites ()
MPAO1_04410	915245	919498	4254		PAS domain S-box protein		TRUE		PA4112	PA4112							yes	1	29	1	secreted	CytoplasmicMembrane	TMH		1	cd00082,cd00156,cd00088,cd00130,cd00130,cd00075,cd00130,cd00156	3	G3DSA:3.40.50.2300,G3DSA:1.20.120.160,G3DSA:3.30.450.20,G3DSA:3.30.450.20,G3DSA:3.30.450.20,G3DSA:3.30.565.10,G3DSA:3.30.450.350,G3DSA:3.40.50.2300,G3DSA:2.10.70.100,G3DSA:1.10.287.130			PTHR43047,PTHR43047	PF00072,PF00072,PF08447,PF03924,PF00512,PF01627,PF13426,PF02518,PF00989		PR00344,PR00344,PR00344,PR00344			PS50839,PS50110,PS50113,PS50112,PS50110,PS50109,PS50113,PS50112,PS50894,PS50113		SM01079,SM00086,SM00086,SM00086,SM00448,SM00448,SM00091,SM00091,SM00091,SM00388,SM00073,SM00387	SSF47384,SSF55785,SSF55874,SSF52172,SSF47226,SSF52172,SSF55785,SSF55785	TIGR00229,TIGR00229,TIGR00229					T	Histidine kinase
MPAO1_04415	919662	920060	399		hypothetical protein		TRUE		PA4111	PA4111												Cytoplasmic	CYT				1
MPAO1_04420	920125	921318	1194		cephalosporin-hydrolyzing class C beta-lactamasePDC-1		TRUE		PA4110	PA4110		expressed					yes	1	26		secreted	Periplasmic	SpI	Y				G3DSA:3.40.710.10			PTHR43645,PTHR43645:SF1	PF00144				PS00336				SSF56601		AMPC	GO:0003674,GO:0003824,GO:0005575,GO:0005623,GO:0008150,GO:0008152,GO:0008800,GO:0016787,GO:0016810,GO:0016812,GO:0042597,GO:0044464	K01467,K18988,K19095,K19096,K19214,K19215		V	Beta-lactamase
MPAO1_04425	921467	922357	891		transcriptional activator AmpR		TRUE		PA4109	PA4109												Cytoplasmic	CYT			cd08484		G3DSA:3.40.190.10,G3DSA:1.10.10.10,G3DSA:3.40.190.10,G3DSA:3.40.190.10			PTHR30537,PTHR30537:SF26	PF00126,PF03466		PR00039,PR00039,PR00039			PS50931			SSF53850,SSF46785		AMPR	GO:0005575,GO:0005622,GO:0005623,GO:0005737,GO:0044424,GO:0044464	K03566,K17850		K	Transcriptional
MPAO1_04430	922374	922595	222		hypothetical protein		TRUE		PA4108a	PA4108a												Unknown	CYT
MPAO1_04435	922916	924160	1245		HD-GYP domain-containing protein		TRUE		PA4108	PA4108												Cytoplasmic	CYT			cd00077		G3DSA:1.10.3210.10			PTHR43155	PF11871,PF01966					PS51832		SM00471	SSF109604	TIGR00277					T	Metal dependent phosphohydrolase
MPAO1_04440	924484	924951	468		EF-hand domain-containing protein		TRUE		PA4107	PA4107							yes	1	31		secreted	Unknown	SpI		1			G3DSA:1.10.238.10		mobidb-lite		PF13202,PF13202				PS00018	PS50222,PS50222			SSF47473						S	EFh
MPAO1_04445	925026	925856	831		DUF692 domain-containing protein		TRUE		PA4106	PA4106												Cytoplasmic	CYT					G3DSA:3.20.20.150	MF_00697		PTHR42194	PF05114								SSF51658		BL05015		K09930		S	UPF0276 protein
MPAO1_04450	925849	926604	756		DUF2063 domain-containing protein		TRUE		PA4105	PA4105												Cytoplasmic	CYT					G3DSA:1.10.150.690				PF09836												K09929		S	Uncharacterized protein conserved in bacteria (DUF2063)
MPAO1_04455	926857	927366	510		DoxX family protein		TRUE		PA4104	PA4104										3	transmembrane	CytoplasmicMembrane	TMH		2						PTHR33452:SF7,PTHR33452	PF07681														S	doxx family
MPAO1_04460	927398	928027	630		hypothetical protein		TRUE		PA4103	PA4103										6	transmembrane	CytoplasmicMembrane	TMH		6							PF01794														S	Ferric reductase domain-containing protein
MPAO1_04465	928157	929461	1305		sensor histidine kinase		TRUE		PA4102	PA4102							yes	1	32	1	secreted	CytoplasmicMembrane	SpI		2	cd00082,cd00075		G3DSA:3.30.565.10,G3DSA:1.10.287.130			PTHR44936	PF02518		PR00344,PR00344,PR00344			PS50885,PS50109		SM00304,SM00387,SM00388	SSF47384,SSF55874		BMUL_3460		K05962		T	Sensor Signal Transduction Histidine Kinase
MPAO1_04470	929458	930198	741		response regulator		TRUE		PA4101	PA4101												Cytoplasmic	CYT			cd00383,cd00156		G3DSA:1.10.10.10,G3DSA:3.40.50.2300			PTHR26402:SF719,PTHR26402	PF00072,PF00486					PS51755,PS50110		SM00448,SM00862	SSF46894,SSF52172		BMUL_3459	GO:0000160,GO:0005575,GO:0005622,GO:0005623,GO:0005737,GO:0006355,GO:0007154,GO:0007165,GO:0008150,GO:0008152,GO:0009056,GO:0009889,GO:0009987,GO:0010468,GO:0010556,GO:0019219,GO:0019222,GO:0023052,GO:0031323,GO:0031326,GO:0044237,GO:0044248,GO:0044424,GO:0044464,GO:0044699,GO:0044700,GO:0044763,GO:0050789,GO:0050794,GO:0050896,GO:0051171,GO:0051252,GO:0051716,GO:0060255,GO:0065007,GO:0080090,GO:…	K02483,K07659		T	Two component transcriptional regulator, winged helix family
MPAO1_04480	930816	932495	1680		dehydrogenase		TRUE		PA4100	PA4100							yes	1	29		secreted	CytoplasmicMembrane	SpI					G3DSA:3.30.410.40,G3DSA:3.30.410.40,G3DSA:3.30.410.40,G3DSA:3.30.410.40,G3DSA:1.10.1220.110,G3DSA:3.50.50.60,G3DSA:3.50.50.60,G3DSA:3.50.50.60,G3DSA:3.50.50.60,G3DSA:4.10.450.10,G3DSA:4.10.450.10			PTHR42784	PF00732,PF05199	PIRSF000137			PS00624,PS00623	PS51257			SSF51905,SSF51905,SSF54373		BETA		K00108		E	Can catalyze the oxidation of choline to betaine aldehyde and betaine aldehyde to glycine betaine ()
MPAO1_04485	932650	933954	1305		porin		TRUE		PA4099	PA4099							yes	1	22		secreted	OuterMembrane	SpI	Y				G3DSA:2.40.160.180			PTHR37944	PF04966														M	Carbohydrate-selective porin OprB
MPAO1_04490	934039	934764	726		SDR family oxidoreductase		TRUE		PA4098	PA4098												Cytoplasmic	CYT			cd05233		G3DSA:3.40.50.720			PTHR42760:SF45,PTHR42760	PF13561		PR00080,PR00080,PR00080,PR00081,PR00081,PR00081,PR00081,PR00081,PR00081		PS00061				SSF51735						S	Short-chain dehydrogenase reductase Sdr
MPAO1_04495	934779	935837	1059		alcohol dehydrogenase		TRUE		PA4097	PA4097										1	transmembrane	Cytoplasmic	CYT			cd08233		G3DSA:3.40.50.720,G3DSA:3.90.180.10,G3DSA:3.90.180.10			PTHR43161,PTHR43161:SF5	PF00107,PF08240				PS00059			SM00829	SSF50129,SSF51735		RSPB	GO:0000721,GO:0003674,GO:0003824,GO:0008150,GO:0008152,GO:0016491,GO:0016614,GO:0016616,GO:0044710,GO:0055114	K00004,K08322	BTDD_RR,BZALDH	C	Alcohol dehydrogenase GroES domain protein
MPAO1_04500	935834	937093	1260		MFS transporter		TRUE		PA4096	PA4096										11	transmembrane	CytoplasmicMembrane	TMH		10	cd06174		G3DSA:1.20.1250.20,G3DSA:1.20.1250.20			PTHR23505,PTHR23505:SF21	PF07690					PS50850			SSF103473						G	major facilitator Superfamily
MPAO1_04505	937164	937697	534		cupin domain-containing protein		TRUE		PA4095	PA4095												Unknown	CYT					G3DSA:2.60.120.10				PF07883								SSF51182		DAD	GO:0003674,GO:0003824,GO:0006725,GO:0008150,GO:0008152,GO:0009056,GO:0009987,GO:0016491,GO:0016701,GO:0016702,GO:0019439,GO:0044237,GO:0044248,GO:0044710,GO:0047073,GO:0051213,GO:0055114	K05913		S	Inherit from proNOG: Cupin 2, conserved barrel
MPAO1_04510	938016	938975	960		helix-turn-helix domain-containing protein		TRUE		PA4094	PA4094												Cytoplasmic	CYT					G3DSA:1.10.10.60			PTHR11019,PTHR11019:SF189	PF14525,PF12833		PR00032,PR00032		PS00041	PS01124		SM00342	SSF46689,SSF46689						K	HTH_ARAC
MPAO1_04515	939023	939439	417		PaaI family thioesterase		TRUE		PA4093	PA4093										1	transmembrane	Cytoplasmic	CYT		1	cd03443		G3DSA:3.10.129.10			PTHR43240:SF10,PTHR43240	PF03061								SSF54637						Q	Thioesterase
MPAO1_04520	939503	940015	513		4-hydroxyphenylacetate 3-monooxygenase reductasesubunit		TRUE		PA4092	PA4092												Unknown	CYT					G3DSA:2.30.110.10			PTHR30466:SF1,PTHR30466	PF01613							SM00903	SSF50475	TIGR02296	HPAC	GO:0008150,GO:0008152,GO:0009056,GO:0009987,GO:0044237,GO:0044248	K00484,K09024	3HPAOX,FADRx,HPA3MO	C	4-hydroxyphenylacetate 3-monooxygenase reductase
MPAO1_04525	940044	941606	1563		4-hydroxyphenylacetate 3-monooxygenase large subunit		TRUE		PA4091	PA4091												Cytoplasmic	CYT					G3DSA:2.40.110.10,G3DSA:1.10.3140.10,G3DSA:1.20.140.10			PTHR36117,PTHR36117:SF3	PF03241,PF11794	PIRSF000331,PIRSF500125							SSF47203,SSF56645	TIGR02310	HPAB	GO:0008150,GO:0008152,GO:0009056,GO:0009987,GO:0044237,GO:0044248	K00483	3HPAOX,4HOXPACMOF,HPA3MO	Q	4-hydroxyphenylacetate 3-monooxygenase oxygenase
MPAO1_04530	941772	942062	291		DUF2218 domain-containing protein		TRUE		PA4090	PA4090												Unknown	CYT					G3DSA:3.30.310.50				PF09981	PIRSF028291													K	Uncharacterized protein conserved in bacteria (DUF2218)
MPAO1_04535	942275	943036	762		SDR family oxidoreductase		TRUE		PA4089	PA4089							yes	1	27		secreted	Cytoplasmic	CYT					G3DSA:3.40.50.720			PTHR43669,PTHR43669:SF3	PF13561		PR00080,PR00080,PR00080,PR00081,PR00081,PR00081,PR00081,PR00081,PR00081		PS00061			SM00822	SSF51735						I	reductase
MPAO1_04540	943033	944418	1386		aspartate aminotransferase family protein		TRUE		PA4088	PA4088												Cytoplasmic	CYT					G3DSA:3.90.1150.10,G3DSA:3.90.1150.10,G3DSA:3.40.640.10			PTHR43713:SF3,PTHR43713	PF00202								SSF53383			GO:0005575,GO:0005622,GO:0005623,GO:0005737,GO:0044424,GO:0044464	K01845		H	Glutamate-1-semialdehyde aminotransferase
MPAO1_04545	944427	945251	825		molybdenum cofactor biosynthesis protein F		TRUE		PA4087	PA4087												Cytoplasmic	CYT									PF17409,PF10703										BMUL_3803				S	Molybdenum cofactor biosynthesis protein F
MPAO1_04550	945724	946293	570		type 1 fimbrial protein		TRUE		PA4086	PA4086							yes	1	28		secreted	Extracellular	SpI	Y	1			G3DSA:2.60.40.1090			PTHR33420:SF25,PTHR33420									SSF49401						N, U	Fimbrial protein
MPAO1_04555	946324	947070	747		molecular chaperone		TRUE		PA4085	PA4085							yes	1	28		secreted	Periplasmic	SpI	Y	1			G3DSA:2.60.40.10,G3DSA:2.60.40.10			PTHR30251:SF2,PTHR30251	PF02753,PF00345		PR00969,PR00969,PR00969,PR00969,PR00969		PS00635				SSF49354,SSF49584		ECPD	GO:0005575,GO:0005623,GO:0006457,GO:0006928,GO:0008150,GO:0008152,GO:0009987,GO:0019538,GO:0042597,GO:0043170,GO:0044237,GO:0044238,GO:0044260,GO:0044267,GO:0044464,GO:0044699,GO:0044763,GO:0071704	K07346,K07357,K15540		N, U	chaperone
MPAO1_04560	947392	949926	2535		fimbrial biogenesis outer membrane usher protein		TRUE		PA4084	PA4084												OuterMembrane	CYT					G3DSA:3.10.20.410,G3DSA:2.60.40.2070,G3DSA:2.60.40.3110,G3DSA:2.60.40.2610		mobidb-lite,mobidb-lite	PTHR30451:SF3,PTHR30451	PF00577,PF13953,PF13954								SSF141729						M	outer membrane usher protein
MPAO1_04565	949923	950663	741		molecular chaperone		TRUE		PA4083	PA4083							yes	1	25		secreted	Unknown	TMH		1			G3DSA:2.60.40.10,G3DSA:2.60.40.10			PTHR30251,PTHR30251:SF2	PF00345,PF02753		PR00969,PR00969,PR00969,PR00969						SSF49584,SSF49354						N, U	Chaperone
MPAO1_04570	950751	953807	3057		filamentous hemagglutinin N-terminal domain-containing protein		TRUE		PA4082	PA4082										1	transmembrane	Extracellular	CYT		1			G3DSA:2.160.20.10,G3DSA:2.160.20.110,G3DSA:2.160.20.110			PTHR12338,PTHR12338:SF8,PTHR12338,PTHR12338,PTHR12338:SF8,PTHR12338:SF8	PF05860,PF07581,PF07581,PF13018					PS51257		SM00912	SSF51126	TIGR01901		GO:0006928,GO:0008150,GO:0009987,GO:0044699,GO:0044763			U	filamentous hemagglutinin family outer membrane protein
MPAO1_04575	953907	955052	1146		type 1 fimbrial protein		TRUE		PA4081	PA4081							yes	1	38		secreted	Unknown	SpI	Y				G3DSA:2.60.40.1090			PTHR33420,PTHR33420:SF25	PF00419								SSF49401						N, U	Fimbrial protein
MPAO1_04580	955697	956341	645		DNA-binding response regulator		TRUE		PA4080	PA4080												Cytoplasmic	CYT			cd00156,cd06170		G3DSA:1.10.10.10,G3DSA:3.40.50.2300			PTHR44688	PF00196,PF00072		PR00038,PR00038,PR00038			PS50043,PS50110		SM00421,SM00448	SSF46894,SSF52172						T	regulatoR
MPAO1_04585	956356	957045	690		SDR family oxidoreductase		TRUE		PA4079	PA4079		expressed										Unknown	CYT					G3DSA:3.40.50.720			PTHR45458	PF00106		PR00081,PR00081,PR00081						SSF51735		FABG2	GO:0008150,GO:0008360,GO:0022603,GO:0022604,GO:0050789,GO:0050793,GO:0050794,GO:0051128,GO:0065007,GO:0065008			S	Short-chain dehydrogenase reductase sdr
MPAO1_04590	957118	960093	2976		amino acid adenylation domain-containing protein		TRUE		PA4078	PA4078		expressed										Cytoplasmic	CYT			cd05930		G3DSA:3.30.300.30,G3DSA:3.40.50.12780,G3DSA:1.10.1200.10,G3DSA:3.40.50.720			PTHR44845,PTHR44845:SF2	PF07993,PF00550,PF13193,PF00501				PS00012,PS00455	PS50075		SM00823	SSF47336,SSF56801,SSF51735,SSF51735	TIGR01746,TIGR01733					Q	domain protein
MPAO1_04595	960303	960509	207		transcriptional regulator		TRUE		PA4077	PA4077												Unknown	CYT			cd00093		G3DSA:1.10.260.40			PTHR10245:SF35,PTHR10245	PF01381					PS50943		SM00530	SSF47413				K07729		K	Transcriptional regulator
MPAO1_04600	960506	960880	375		hypothetical protein		TRUE		PA4076	PA4076							yes	1	29	3	transmembrane	CytoplasmicMembrane	SpI		4
MPAO1_04605	960987	961823	837		class I SAM-dependent methyltransferase		TRUE		PA4075	PA4075												Cytoplasmic	CYT					G3DSA:3.40.50.150			PTHR43460									SSF53335		BL02338				S	methyltransferase
MPAO1_04610	961820	962488	669		LuxR family transcriptional regulator		TRUE		PA4074	PA4074												Cytoplasmic	CYT			cd06170		G3DSA:1.10.10.10			PTHR43412:SF5,PTHR43412	PF00196		PR00038,PR00038,PR00038			PS50043		SM00421	SSF46894		MOAR				K	Transcriptional regulator
MPAO1_04615	962717	964204	1488		aldehyde dehydrogenase family protein		TRUE		PA4073	PA4073												Cytoplasmic	CYT				1	G3DSA:3.40.605.10,G3DSA:3.40.605.10,G3DSA:3.40.309.10			PTHR11699,PTHR11699:SF222	PF00171				PS00070,PS00687				SSF53720		FEAB	GO:0003674,GO:0003824,GO:0004029,GO:0006139,GO:0006725,GO:0006732,GO:0006733,GO:0006753,GO:0006793,GO:0006796,GO:0006805,GO:0006807,GO:0008150,GO:0008152,GO:0008957,GO:0009056,GO:0009058,GO:0009108,GO:0009117,GO:0009165,GO:0009410,GO:0009435,GO:0009987,GO:0016491,GO:0016620,GO:0016903,GO:0018130,GO:0018958,GO:0018960,GO:0018966,GO:0019336,GO:0019359,GO:0019362,GO:0019363,GO:0019438,GO:0019439,GO:…	K00128,K00146	34DHALDD,4HALDD,ALDD19xr,ALDD2x	C	dehydrogenase
MPAO1_04620	964372	965862	1491		APC family permease		TRUE		PA4072	PA4072										12	transmembrane	CytoplasmicMembrane	TMH		12			G3DSA:1.20.1740.10			PTHR11785,PTHR11785:SF512	PF13520	PIRSF006060													E	Amino Acid
MPAO1_04625	965837	966415	579		DUF3156 family protein		TRUE		PA4071	PA4071												Unknown	CYT									PF11354										BMUL_3823				S	Protein of unknown function (DUF3156)
MPAO1_04630	966576	967526	951	feaR	transcriptional regulator FeaR		TRUE		PA4070	PA4070												Cytoplasmic	CYT					G3DSA:1.10.10.60			PTHR11019,PTHR11019:SF189	PF14525,PF12833		PR00032,PR00032		PS00041	PS01124		SM00342	SSF46689						K	Transcriptional Regulator AraC Family
MPAO1_04635	967795	968679	885		NAD(P)-dependent oxidoreductase		TRUE		PA4069	PA4069							yes	1	15		secreted	Cytoplasmic	CYT					G3DSA:3.40.50.720,G3DSA:3.40.50.720,G3DSA:3.40.50.720,G3DSA:3.90.25.10,G3DSA:3.90.25.10,G3DSA:3.90.25.10			PTHR10491	PF04321								SSF51735				K00067		M	Dtdp-4-dehydrorhamnose reductase
MPAO1_04640	968672	969601	930		NAD-dependent epimerase/dehydratase family protein		TRUE		PA4068	PA4068		expressed	TRUE	16	1	1						Cytoplasmic	CYT					G3DSA:3.90.25.10,G3DSA:3.90.25.10,G3DSA:3.90.25.10,G3DSA:3.40.50.720,G3DSA:3.40.50.720,G3DSA:3.40.50.720			PTHR43245,PTHR43245:SF13	PF01370								SSF51735				K01784		M	Nad-dependent epimerase dehydratase
MPAO1_04650	970042	970740	699		OmpW family protein		TRUE		PA4067	PA4067		expressed					yes	1	21		secreted	OuterMembrane	SpI	Y				G3DSA:2.40.160.20			PTHR36920	PF03922				PS00695				SSF56925		OMPW	GO:0005575,GO:0005623,GO:0009279,GO:0016020,GO:0019867,GO:0030312,GO:0030313,GO:0031975,GO:0044462,GO:0044464,GO:0071944	K07275		M	outer membrane protein W
MPAO1_04655	970888	971406	519		DUF3299 domain-containing protein		TRUE		PA4066	PA4066							yes	1	23		secreted	Unknown	SpI	Y				G3DSA:2.40.50.870				PF11736												K09950		S	(Lipo)protein
MPAO1_04660	971424	972689	1266		ABC transporter permease		TRUE		PA4065	PA4065		expressed					yes	1	34	3	transmembrane	CytoplasmicMembrane	SpII		4						PTHR43738,PTHR43738:SF2	PF02687,PF12704					PS51257					PA4065		K02004		V	ABC-type antimicrobial peptide transport system, permease component
MPAO1_04665	972692	973396	705		ABC transporter ATP-binding protein		TRUE		PA4064	PA4064							yes	1	18		secreted	CytoplasmicMembrane	CYT			cd03255		G3DSA:3.40.50.300			PTHR24220:SF611,PTHR24220	PF00005					PS50893		SM00382	SSF52540		BCEA	GO:0003674,GO:0003824,GO:0005215,GO:0006139,GO:0006152,GO:0006163,GO:0006195,GO:0006200,GO:0006725,GO:0006753,GO:0006793,GO:0006796,GO:0006807,GO:0006810,GO:0008150,GO:0008152,GO:0009056,GO:0009116,GO:0009117,GO:0009119,GO:0009123,GO:0009125,GO:0009126,GO:0009128,GO:0009141,GO:0009143,GO:0009144,GO:0009146,GO:0009150,GO:0009154,GO:0009158,GO:0009161,GO:0009164,GO:0009166,GO:0009167,GO:0009169,GO:…	K02003		V	ABc transporter ATP-binding protein
MPAO1_04670	973485	974075	591		DUF2796 domain-containing protein		TRUE		PA4063	PA4063		expressed					yes	1	17		secreted	Unknown	SpI	Y						mobidb-lite		PF10986														S	Protein of unknown function (DUF2796)
MPAO1_04675	974208	974564	357		hypothetical protein		TRUE		PA4062	PA4062												Cytoplasmic	CYT
MPAO1_04680	974589	975458	870	trxA	thioredoxin		TRUE		PA4061	PA4061		expressed										Cytoplasmic	CYT			cd02956		G3DSA:3.40.30.10,G3DSA:1.25.40.10,G3DSA:1.25.40.10			PTHR43601:SF3,PTHR43601	PF14559,PF00085,PF14561		PR00421,PR00421,PR00421		PS00194	PS51352			SSF48452,SSF48452,SSF52833	TIGR01068	YBBN		K05838		O	Thioredoxin
MPAO1_04685	975530	976192	663		methyltransferase		TRUE		PA4060	PA4060		expressed								1	transmembrane	Unknown	CYT			cd02440		G3DSA:3.40.50.150			PTHR43648	PF06325								SSF53335						S	Methyl-transferase
MPAO1_04700	976845	977309	465	nrdR	transcriptional regulator NrdR		TRUE		PA4057	PA4057												Cytoplasmic	CYT						MF_00440		PTHR30455	PF03477					PS51161				TIGR00244	NRDR	GO:0003674,GO:0003676,GO:0003677,GO:0003690,GO:0005488,GO:0005575,GO:0005622,GO:0005623,GO:0005737,GO:0005829,GO:0006355,GO:0008150,GO:0009889,GO:0009890,GO:0009892,GO:0010468,GO:0010556,GO:0010558,GO:0010605,GO:0010629,GO:0019219,GO:0019222,GO:0031323,GO:0031324,GO:0031326,GO:0031327,GO:0043566,GO:0044424,GO:0044444,GO:0044464,GO:0045892,GO:0045934,GO:0048519,GO:0048523,GO:0050789,GO:0050794,GO:…	K07738		K	Negatively regulates transcription of bacterial ribonucleotide reductase nrd genes and operons by binding to NrdR- boxes ()
MPAO1_04705	977306	978427	1122	ribD	bifunctional diaminohydroxyphosphoribosylaminopyrimidine deaminase/5-amino-6-(5-phosphoribosylamino)uracil reductase RibD		TRUE		PA4056	PA4056		expressed	TRUE	15	1	1						Cytoplasmic	CYT			cd01284		G3DSA:3.40.430.10,G3DSA:3.40.140.10			PTHR44288	PF00383,PF01872	PIRSF006769			PS00903	PS51747			SSF53597,SSF53927	TIGR00326,TIGR00227	RIBD	GO:0000166,GO:0003674,GO:0003824,GO:0005488,GO:0005575,GO:0005622,GO:0005623,GO:0005737,GO:0005829,GO:0005886,GO:0006766,GO:0006767,GO:0006771,GO:0006807,GO:0008150,GO:0008152,GO:0008703,GO:0008835,GO:0009058,GO:0009110,GO:0009231,GO:0009987,GO:0016020,GO:0016491,GO:0016614,GO:0016616,GO:0016787,GO:0016810,GO:0016814,GO:0018130,GO:0019239,GO:0034641,GO:0036094,GO:0040007,GO:0042364,GO:0042726,GO:…	K01498,K11752	APRAUR,DHPPDA,DHPPDA2	H	Converts 2,5-diamino-6-(ribosylamino)-4(3h)-pyrimidinone 5'-phosphate into 5-amino-6-(ribosylamino)-2,4(1h,3h)- pyrimidinedione 5'-phosphate ()
MPAO1_04710	978855	979514	660		riboflavin synthase		TRUE		PA4055	PA4055		expressed	TRUE	12	1	1						Cytoplasmic	CYT			cd00402		G3DSA:2.40.30.20,G3DSA:2.40.30.20			PTHR21098,PTHR21098:SF0	PF00677,PF00677	PIRSF000498				PS51177,PS51177			SSF63380,SSF63380	TIGR00187	RIBE	GO:0003674,GO:0003824,GO:0004746,GO:0006766,GO:0006767,GO:0006771,GO:0006807,GO:0008150,GO:0008152,GO:0009058,GO:0009110,GO:0009231,GO:0009987,GO:0016740,GO:0016765,GO:0018130,GO:0034641,GO:0042364,GO:0042726,GO:0042727,GO:0044237,GO:0044249,GO:0044271,GO:0044281,GO:0044283,GO:0044710,GO:0044711,GO:0046483,GO:0051186,GO:0051188,GO:0071704,GO:1901360,GO:1901362,GO:1901564,GO:1901566,GO:1901576	K00793	APRAUR,PMDPHT,RBFSa,RBFSb	H	riboflavin synthase, subunit alpha
MPAO1_04715	979541	980638	1098		bifunctional 3,4-dihydroxy-2-butanone-4-phosphate synthase/GTP cyclohydrolase II		TRUE		PA4054	PA4054		expressed										Cytoplasmic	CYT					G3DSA:3.90.870.10	MF_00180		PTHR21327:SF32,PTHR21327	PF00925,PF00926	PIRSF001259							SSF55821,SSF142695	TIGR00506	RIBBA	GO:0003674,GO:0003824,GO:0003933,GO:0003935,GO:0006766,GO:0006767,GO:0006771,GO:0006807,GO:0008150,GO:0008152,GO:0009058,GO:0009110,GO:0009231,GO:0009987,GO:0016787,GO:0016810,GO:0016814,GO:0018130,GO:0019238,GO:0034641,GO:0042364,GO:0042726,GO:0042727,GO:0044237,GO:0044249,GO:0044271,GO:0044281,GO:0044283,GO:0044710,GO:0044711,GO:0046483,GO:0071704,GO:1901360,GO:1901362,GO:1901564,GO:1901566,GO:…	K14652	DB4PS,GTPCII,GTPCII2	H	Catalyzes the conversion of D-ribulose 5-phosphate to formate and 3,4-dihydroxy-2-butanone 4-phosphate ()
MPAO1_04720	980756	981232	477		6,7-dimethyl-8-ribityllumazine synthase		TRUE		PA4053	PA4053		expressed	TRUE	15	1	1						Cytoplasmic	CYT			cd09209		G3DSA:3.40.50.960	MF_00178		PTHR21058	PF00885								SSF52121	TIGR00114	RIBH	GO:0000906,GO:0003674,GO:0003824,GO:0008150,GO:0008152,GO:0016853,GO:0016866,GO:0016867,GO:0040007	K00794	APRAUR,PMDPHT,RBFSa,RBFSb	H	Catalyzes the formation of 6,7-dimethyl-8- ribityllumazine by condensation of 5-amino-6-(D- ribitylamino)uracil with 3,4-dihydroxy-2-butanone 4-phosphate. This is the penultimate step in the biosynthesis of riboflavin ()
MPAO1_04725	981229	981708	480		N utilization substance protein B		TRUE		PA4052	PA4052			TRUE	14	1							Unknown	CYT			cd00619		G3DSA:1.10.940.10	MF_00073	mobidb-lite	PTHR11078	PF01029								SSF48013	TIGR01951	NUSB	GO:0006139,GO:0006351,GO:0006353,GO:0006725,GO:0006807,GO:0008150,GO:0008152,GO:0009058,GO:0009059,GO:0009987,GO:0010467,GO:0016070,GO:0018130,GO:0019438,GO:0032774,GO:0034641,GO:0034645,GO:0034654,GO:0043170,GO:0044237,GO:0044238,GO:0044249,GO:0044260,GO:0044271,GO:0046483,GO:0071704,GO:0090304,GO:1901360,GO:1901362,GO:1901576	K03625		K	Involved in the transcription termination process ()
MPAO1_04730	981727	982695	969	thiL	thiamine-phosphate kinase		TRUE		PA4051	PA4051			TRUE	16	1	1	yes	1	26		secreted	Unknown	CYT			cd02194		G3DSA:3.90.650.10,G3DSA:3.30.1330.10	MF_02128		PTHR30270,PTHR30270:SF0	PF00586,PF02769	PIRSF005303							SSF55326,SSF56042	TIGR01379	THIL	GO:0003674,GO:0003824,GO:0006725,GO:0006732,GO:0006766,GO:0006767,GO:0006772,GO:0006790,GO:0006793,GO:0006796,GO:0006807,GO:0008150,GO:0008152,GO:0009030,GO:0009058,GO:0009108,GO:0009110,GO:0009228,GO:0009229,GO:0009987,GO:0016301,GO:0016310,GO:0016740,GO:0016772,GO:0016776,GO:0018130,GO:0019438,GO:0019637,GO:0034641,GO:0040007,GO:0042357,GO:0042364,GO:0042723,GO:0042724,GO:0044237,GO:0044249,GO:…	K00946	TMPK	H	Catalyzes the ATP-dependent phosphorylation of thiamine- monophosphate (TMP) to form thiamine-pyrophosphate (TPP), the active form of vitamin B1 ()
MPAO1_04735	982688	983203	516		phosphatidylglycerophosphatase A		TRUE		PA4050	PA4050										3	transmembrane	CytoplasmicMembrane	TMH		3	cd06971					PTHR36305	PF04608	PIRSF006162							SSF101307		PGPA	GO:0003674,GO:0003824,GO:0005575,GO:0005623,GO:0005886,GO:0005887,GO:0006629,GO:0006644,GO:0006650,GO:0006793,GO:0006796,GO:0008150,GO:0008152,GO:0008610,GO:0008654,GO:0008962,GO:0009056,GO:0009058,GO:0009395,GO:0009987,GO:0016020,GO:0016021,GO:0016042,GO:0016311,GO:0016787,GO:0016788,GO:0016791,GO:0019637,GO:0031224,GO:0031226,GO:0042578,GO:0044237,GO:0044238,GO:0044242,GO:0044248,GO:0044249,GO:…	K01095	PGPP120,PGPP120pp,PGPP140,PGPP140pp,PGPP141,PGPP141pp,PGPP160,PGPP160pp,PGPP161,PGPP161pp,PGPP180,PGPP180pp,PGPP181,PGPP181pp,PGPP_EC	I	Phosphatidylglycerophosphatase A
MPAO1_04740	983212	983958	747		ABC transporter substrate-binding protein		TRUE		PA4049	PA4049							yes	1	19		secreted	Unknown	SpI	Y				G3DSA:3.40.190.10,G3DSA:3.40.190.10,G3DSA:3.40.190.10			PTHR35936,PTHR35936:SF6	PF00497								SSF53850				K02030		S	amino acid AbC transporter
MPAO1_04745	983961	984605	645		TIGR02281 family clan AA aspartic protease		TRUE		PA4048	PA4048		expressed					yes	1	19		secreted	Unknown	SpI	Y	1	cd05483		G3DSA:2.40.70.10			PTHR41535	PF13975				PS00141				SSF50630	TIGR02281			K06985		S	Inherit from proNOG: Aspartyl protease
MPAO1_04750	984736	985353	618	ribA	GTP cyclohydrolase II		TRUE		PA4047	PA4047		expressed	TRUE	10	1							Cytoplasmic	CYT			cd00641		G3DSA:3.40.50.10990	MF_00179		PTHR21327,PTHR21327:SF30	PF00925								SSF142695	TIGR00505	RIBA	GO:0003674,GO:0003824,GO:0003933,GO:0003935,GO:0008150,GO:0008152,GO:0016787,GO:0016810,GO:0016814,GO:0019238	K01497	GTPCII,GTPCII2	H	Catalyzes the conversion of GTP to 2,5-diamino-6- ribosylamino-4(3H)-pyrimidinone 5'-phosphate (DARP), formate and pyrophosphate ()
MPAO1_04755	985350	985769	420		MFS transporter		TRUE		PA4046	PA4046										4	transmembrane	CytoplasmicMembrane	TMH		4
MPAO1_04760	985769	986566	798		cobalamin-binding protein		TRUE		PA4045	PA4045							yes	1	19		secreted	Periplasmic	SpI	Y		cd01144		G3DSA:3.40.50.1980,G3DSA:3.40.50.1980			PTHR42860	PF01497					PS50983			SSF53807		BTUF	GO:0003674,GO:0003824,GO:0005215,GO:0005488,GO:0005575,GO:0005623,GO:0006139,GO:0006152,GO:0006163,GO:0006195,GO:0006200,GO:0006725,GO:0006753,GO:0006793,GO:0006796,GO:0006807,GO:0006810,GO:0008150,GO:0008152,GO:0009056,GO:0009116,GO:0009117,GO:0009119,GO:0009123,GO:0009125,GO:0009126,GO:0009128,GO:0009141,GO:0009143,GO:0009144,GO:0009146,GO:0009150,GO:0009154,GO:0009158,GO:0009161,GO:0009164,GO:…	K02016,K06858		P	Part of the ABC transporter complex BtuCDF involved in vitamin B12 import. Binds vitamin B12 and delivers it to the periplasmic surface of BtuC ()
MPAO1_04765	986918	988801	1884		1-deoxy-D-xylulose-5-phosphate synthase		TRUE		PA4044	PA4044		expressed	TRUE	15	1	1						Cytoplasmic	CYT			cd02007,cd07033		G3DSA:3.40.50.920,G3DSA:3.40.50.970	MF_00315		PTHR43322:SF6,PTHR43322	PF02779,PF02780,PF13292				PS00802			SM00861	SSF52922,SSF52518,SSF52518,SSF52518	TIGR00204	DXS	GO:0000287,GO:0003674,GO:0003824,GO:0005488,GO:0005575,GO:0005622,GO:0005623,GO:0005737,GO:0005829,GO:0006081,GO:0006082,GO:0006090,GO:0006629,GO:0006644,GO:0006720,GO:0006725,GO:0006732,GO:0006733,GO:0006743,GO:0006744,GO:0006766,GO:0006767,GO:0006772,GO:0006790,GO:0006793,GO:0006796,GO:0006807,GO:0008150,GO:0008152,GO:0008299,GO:0008610,GO:0008614,GO:0008615,GO:0008654,GO:0008661,GO:0009058,GO:…	K01662	DXPS	H	Catalyzes the acyloin condensation reaction between C atoms 2 and 3 of pyruvate and glyceraldehyde 3-phosphate to yield 1-deoxy-D-xylulose-5-phosphate (DXP) ()
MPAO1_04770	988910	989797	888		geranyltranstransferase		TRUE		PA4043	PA4043			TRUE	6	1							Cytoplasmic	CYT			cd00685		G3DSA:1.10.600.10			PTHR43281,PTHR43281:SF1	PF00348				PS00723,PS00444		SFLDG01017,SFLDS00005		SSF48576		ISPA	GO:0003674,GO:0003824,GO:0004161,GO:0004337,GO:0004659,GO:0005575,GO:0005622,GO:0005623,GO:0005737,GO:0006629,GO:0006644,GO:0006720,GO:0006721,GO:0006793,GO:0006796,GO:0008150,GO:0008152,GO:0008299,GO:0008610,GO:0008654,GO:0009058,GO:0009987,GO:0016114,GO:0016740,GO:0016765,GO:0019637,GO:0033383,GO:0033384,GO:0044237,GO:0044238,GO:0044249,GO:0044255,GO:0044424,GO:0044464,GO:0044710,GO:0045337,GO:…	K00795,K03602,K13789	DMATT,GRTT	H	geranyltranstransferase
MPAO1_04775	989794	990036	243		exodeoxyribonuclease 7 small subunit		TRUE		PA4042	PA4042			TRUE	3	1							Cytoplasmic	CYT					G3DSA:1.10.287.1040	MF_00337		PTHR34137	PF02609	PIRSF006488		PD028235					SSF116842	TIGR01280	XSEB	GO:0003674,GO:0003824,GO:0004518,GO:0004527,GO:0004529,GO:0004536,GO:0005575,GO:0005622,GO:0005623,GO:0005737,GO:0006139,GO:0006259,GO:0006308,GO:0006725,GO:0006807,GO:0008150,GO:0008152,GO:0008855,GO:0009056,GO:0009057,GO:0009318,GO:0009987,GO:0016787,GO:0016788,GO:0016796,GO:0016895,GO:0019439,GO:0032991,GO:0034641,GO:0034655,GO:0043170,GO:0043234,GO:0044237,GO:0044238,GO:0044248,GO:0044260,GO:…	K03602		L	Bidirectionally degrades single-stranded DNA into large acid-insoluble oligonucleotides, which are then degraded further into small acid-soluble oligonucleotides ()
MPAO1_04780	990194	991363	1170		mandelate racemase		TRUE		PA4041	PA4041												Cytoplasmic	CYT			cd03326		G3DSA:3.20.20.120,G3DSA:3.30.390.10			PTHR43287,PTHR43287:SF6	PF13378,PF02746						SFLDS00001,SFLDF00118	SM00922	SSF51604,SSF54826						M	mandelate racemase muconate lactonizing
MPAO1_04785	991595	992602	1008		DUF4340 domain-containing protein		TRUE		PA4040	PA4040							yes	1	21		secreted	Unknown	SpI		1					mobidb-lite		PF14238
MPAO1_04790	992604	994406	1803		ABC transporter		TRUE		PA4039	PA4039							yes	1	30	1	secreted	CytoplasmicMembrane	TMH		2		1					PF09822														N	transport system
MPAO1_04795	994416	995150	735		ABC transporter permease		TRUE		PA4038	PA4038										7	transmembrane	CytoplasmicMembrane	TMH		7						PTHR30294:SF29,PTHR30294	PF12698										GLDF	GO:0003674,GO:0003824,GO:0005215,GO:0005575,GO:0006139,GO:0006152,GO:0006163,GO:0006195,GO:0006200,GO:0006725,GO:0006753,GO:0006793,GO:0006796,GO:0006807,GO:0006810,GO:0008150,GO:0008152,GO:0009056,GO:0009116,GO:0009117,GO:0009119,GO:0009123,GO:0009125,GO:0009126,GO:0009128,GO:0009141,GO:0009143,GO:0009144,GO:0009146,GO:0009150,GO:0009154,GO:0009158,GO:0009161,GO:0009164,GO:0009166,GO:0009167,GO:…	K01992		N	(ABC) transporter
MPAO1_04800	995147	996073	927		ABC transporter ATP-binding protein		TRUE		PA4037	PA4037												Cytoplasmic	CYT			cd03230		G3DSA:3.40.50.300			PTHR43158,PTHR43158:SF2	PF00005					PS50893		SM00382	SSF52540				K01990,K18232		V	(ABC) transporter
MPAO1_04805	996478	998778	2301		CHASE2 domain-containing protein		TRUE		PA4036	PA4036							yes	1	43	3	transmembrane	CytoplasmicMembrane	CYT		4	cd00075,cd00082		G3DSA:3.30.565.10,G3DSA:1.10.287.130,G3DSA:3.30.450.20			PTHR43047:SF11,PTHR43047	PF02518,PF05226,PF08448	PIRSF037347	PR00344,PR00344,PR00344			PS50109		SM00091,SM01080,SM00387	SSF55874,SSF47384,SSF55785						T	Histidine kinase
MPAO1_04810	998797	999798	1002		hypothetical protein		TRUE		PA4035	PA4035		expressed					yes	1	33		secreted	Unknown	SpI	Y	1			G3DSA:2.60.120.1440		mobidb-lite,mobidb-lite	PTHR38731	PF04773	PIRSF029644													S	Peptidoglycan-binding LysM
MPAO1_04815	999964	1000653	690		aquaporin		TRUE		PA4034	PA4034							yes	1	25	5	transmembrane	CytoplasmicMembrane	TMH		6	cd00333		G3DSA:1.20.1080.10	MF_01146		PTHR19139,PTHR19139:SF199	PF00230		PR00783,PR00783,PR00783,PR00783,PR00783,PR00783		PS00221	PS51257			SSF81338	TIGR00861	AQPZ	GO:0003674,GO:0005215,GO:0005372,GO:0005575,GO:0005623,GO:0005886,GO:0006810,GO:0006833,GO:0006884,GO:0006950,GO:0006970,GO:0008150,GO:0009628,GO:0009987,GO:0009992,GO:0015250,GO:0015267,GO:0016020,GO:0016021,GO:0019725,GO:0022803,GO:0022838,GO:0022857,GO:0022891,GO:0022892,GO:0030104,GO:0031224,GO:0042044,GO:0042592,GO:0044425,GO:0044464,GO:0044699,GO:0044763,GO:0044765,GO:0048878,GO:0050896,GO:…	K02440,K06188	H2Ot,H2Otpp	M	Channel that permits osmotically driven movement of water in both directions. It is involved in the osmoregulation and in the maintenance of cell turgor during volume expansion in rapidly growing cells. It mediates rapid entry or exit of water in response to abrupt changes in osmolarity ()
MPAO1_04820	1001000	1001269	270		hypothetical protein		TRUE		PA4033	PA4033												Unknown	CYT
MPAO1_04825	1001464	1002180	717		DNA-binding response regulator		TRUE		PA4032	PA4032												Cytoplasmic	CYT			cd00383,cd00156		G3DSA:1.10.10.10,G3DSA:3.40.50.2300			PTHR26402:SF628,PTHR26402	PF00072,PF00486					PS51755,PS50110		SM00862,SM00448	SSF52172		HRPG				T	response regulator
MPAO1_04830	1002272	1002799	528		inorganic pyrophosphatase		TRUE		PA4031	PA4031		expressed	TRUE	16	1	1						Cytoplasmic	CYT			cd00412		G3DSA:3.90.80.10	MF_00209		PTHR10286:SF0,PTHR10286	PF00719				PS00387				SSF50324		PPA	GO:0000287,GO:0003674,GO:0003824,GO:0004427,GO:0005488,GO:0005575,GO:0005622,GO:0005623,GO:0005737,GO:0005829,GO:0005886,GO:0006793,GO:0006796,GO:0008150,GO:0008152,GO:0008270,GO:0009987,GO:0016020,GO:0016462,GO:0016787,GO:0016817,GO:0016818,GO:0043167,GO:0043169,GO:0044237,GO:0044424,GO:0044444,GO:0044464,GO:0046872,GO:0046914,GO:0071944	K01507	PPA	C	pyrophosphate phospho-hydrolase
MPAO1_04835	1002879	1003709	831		zinc-dependent peptidase		TRUE		PA4030	PA4030												Unknown	CYT					G3DSA:1.10.472.150,G3DSA:3.40.390.10			PTHR30164	PF06167								SSF55486		MTFA	GO:0003674,GO:0003824,GO:0004177,GO:0005575,GO:0005622,GO:0005623,GO:0005737,GO:0005829,GO:0006355,GO:0008150,GO:0008152,GO:0008233,GO:0008238,GO:0009889,GO:0010468,GO:0010556,GO:0016787,GO:0019219,GO:0019222,GO:0031323,GO:0031326,GO:0043433,GO:0044092,GO:0044424,GO:0044444,GO:0044464,GO:0050789,GO:0050794,GO:0051090,GO:0051171,GO:0051252,GO:0060255,GO:0065007,GO:0065009,GO:0070011,GO:0080090,GO:…	K09933		S	Involved in the regulation of ptsG expression by binding and inactivating Mlc ()
MPAO1_04840	1003712	1004377	666		DedA family protein		TRUE		PA4029	PA4029										4	transmembrane	CytoplasmicMembrane	TMH								PTHR30353,PTHR30353:SF0	PF09335										DEDA	GO:0005575,GO:0005623,GO:0005886,GO:0016020,GO:0044464,GO:0071944	K03975		S	dedA (Protein
MPAO1_04845	1004571	1006154	1584		protein kinase		TRUE		PA4027a	PA4027a										2	transmembrane	Unknown	CYT		1			G3DSA:1.10.510.10												SSF56112				K01090,K20074		T	serine (threonine) protein kinase
MPAO1_04850	1006047	1006940	894		protein kinase		TRUE		PA4027	PA4027							yes	1	24		secreted	Unknown	SpI	Y				G3DSA:3.40.190.10,G3DSA:3.40.190.10,G3DSA:3.40.190.10		mobidb-lite,mobidb-lite	PTHR35936:SF5,PTHR35936	PF00497								SSF53850				K02030		S	ABC-type amino acid transport signal transduction
MPAO1_04855	1006990	1007451	462		GNAT family N-acetyltransferase		TRUE		PA4026	PA4026												Cytoplasmic	CYT			cd04301		G3DSA:3.40.630.30			PTHR23091,PTHR23091:SF286	PF00583					PS51186			SSF55729						S	acetyltransferase
MPAO1_04860	1007614	1008435	822		ethanolamine ammonia-lyase light chain		TRUE		PA4025	PA4025												Cytoplasmic	CYT					G3DSA:1.10.30.40,G3DSA:3.40.50.11240	MF_00601		PTHR39330	PF05985	PIRSF018982									EUTC		K03736		E	ethanolamine ammonia-lyase small subunit
MPAO1_04865	1008446	1009840	1395	eutB	ethanolamine ammonia-lyase subunit EutB		TRUE		PA4024	PA4024		expressed										Cytoplasmic	CYT					G3DSA:3.20.20.70,G3DSA:1.10.220.70,G3DSA:2.30.170.30			PTHR39329	PF06751	PIRSF018788									EUTB	GO:0008150,GO:0008152	K03735		E	ethanolamine ammonia-lyase
MPAO1_04870	1009899	1011347	1449	eat	ethanolamine permease		TRUE		PA4023	PA4023										12	transmembrane	CytoplasmicMembrane	TMH		12			G3DSA:1.20.1740.10			PTHR11785,PTHR11785:SF499	PF13520	PIRSF006060								TIGR00908	EUTP		K03294,K16238		E	ethanolamine transporter
MPAO1_04875	1011557	1013077	1521		aldehyde dehydrogenase		TRUE		PA4022	PA4022	TRUE	expressed										Cytoplasmic	CYT			cd07559		G3DSA:3.40.309.10,G3DSA:3.40.605.10,G3DSA:3.40.605.10			PTHR43111:SF1,PTHR43111	PF00171				PS00687,PS00070				SSF53720		ALDA	GO:0003674,GO:0003824,GO:0004029,GO:0006091,GO:0006113,GO:0006950,GO:0006974,GO:0008150,GO:0008152,GO:0009987,GO:0010033,GO:0015980,GO:0016491,GO:0016620,GO:0016903,GO:0033554,GO:0042221,GO:0044237,GO:0044699,GO:0044710,GO:0044763,GO:0045471,GO:0050896,GO:0051716,GO:0055114,GO:0097305,GO:1901700	K00128,K00138	4ABUTD,ALDD2x,ALDD2y,ALDD31,ALDD3y,GLXO1,GLYALDDr,LCADi	C	dehydrogenase
MPAO1_04880	1013416	1015347	1932		sigma-54-dependent Fis family transcriptional regulator		TRUE		PA4021	PA4021												Cytoplasmic	CYT			cd00009,cd00130		G3DSA:3.30.450.40,G3DSA:3.30.450.20,G3DSA:1.10.8.60,G3DSA:3.40.50.300,G3DSA:1.10.10.60			PTHR32071:SF77,PTHR32071	PF01590,PF02954,PF00158		PR01590,PR01590		PS00675,PS00676	PS50045		SM00382	SSF55785,SSF52540,SSF55781,SSF46689		ACOR				K	Transcriptional regulator
MPAO1_04885	1015505	1016860	1356	mpl	UDP-N-acetylmuramate:L-alanyl-gamma-D-glutamyl- meso-diaminopimelate ligase		TRUE		PA4020	PA4020		expressed					yes	1	20		secreted	Cytoplasmic	SpI					G3DSA:3.90.190.20,G3DSA:3.40.1190.10,G3DSA:3.40.50.720	MF_02020		PTHR43445:SF2,PTHR43445	PF02875,PF01225,PF08245								SSF51984,SSF53623,SSF53244	TIGR01081	MPL	GO:0000270,GO:0003674,GO:0003824,GO:0005575,GO:0005576,GO:0005618,GO:0005622,GO:0005623,GO:0005737,GO:0006022,GO:0006023,GO:0006024,GO:0006807,GO:0008150,GO:0008152,GO:0009058,GO:0009059,GO:0009252,GO:0009273,GO:0009274,GO:0009276,GO:0009987,GO:0016874,GO:0016879,GO:0016881,GO:0030203,GO:0030312,GO:0030313,GO:0031975,GO:0034645,GO:0042546,GO:0043170,GO:0044036,GO:0044038,GO:0044085,GO:0044237,GO:…	K02558	UM3PL,UM4PL	M	UDP-N-acetylmuramate L-alanyl-gamma-D-glutamyl-meso-diaminopimelate ligase
MPAO1_04890	1016869	1017498	630		aromatic acid decarboxylase		TRUE		PA4019	PA4019			TRUE	10	1							Cytoplasmic	CYT					G3DSA:3.40.50.1950	MF_01984		PTHR43374,PTHR43374:SF1	PF02441								SSF52507	TIGR00421	UBIX	GO:0003674,GO:0003824,GO:0006732,GO:0006733,GO:0006743,GO:0006744,GO:0008150,GO:0008152,GO:0008694,GO:0009058,GO:0009108,GO:0009987,GO:0016829,GO:0016830,GO:0016831,GO:0042180,GO:0042181,GO:0042375,GO:0044237,GO:0044249,GO:0044281,GO:0044283,GO:0044710,GO:0044711,GO:0045426,GO:0051186,GO:0051188,GO:0071704,GO:1901576,GO:1901661,GO:1901663	K03186		H	3-octaprenyl-4-hydroxybenzoate carboxy-lyase
MPAO1_04895	1017482	1017775	294		YceK/YidQ family lipoprotein		TRUE		PA4018	PA4018							yes	1	19		secreted	Unknown	SpII	Y								PF07119														S	Lipoprotein
MPAO1_04900	1017795	1018436	642		oxidoreductase		TRUE		PA4017	PA4017		expressed										Cytoplasmic	CYT			cd05250		G3DSA:3.40.50.720			PTHR14097,PTHR14097:SF7	PF08732								SSF51735		YRAR				G, M	epimerase
MPAO1_04905	1018483	1020222	1740		peptidase C13		TRUE		PA4016	PA4016		expressed					yes	1	24		secreted	Unknown	SpII	Y			1	G3DSA:2.20.110.10,G3DSA:2.20.110.10,G3DSA:2.20.110.10,G3DSA:3.40.50.1460		mobidb-lite,mobidb-lite	PTHR23084,PTHR23084,PTHR23084,PTHR23084:SF164,PTHR23084:SF164,PTHR23084:SF164	PF01650,PF02493,PF02493,PF02493,PF02493,PF02493,PF02493,PF02493,PF02493,PF02493,PF02493					PS51257		SM00698,SM00698,SM00698,SM00698,SM00698,SM00698,SM00698,SM00698,SM00698,SM00698	SSF82185,SSF82185,SSF52129						S	Peptidase, C13
MPAO1_04910	1020412	1020867	456		MaoC family dehydratase		TRUE		PA4015	PA4015		expressed										Cytoplasmic	CYT			cd03450		G3DSA:3.10.129.10			PTHR42993	PF01575								SSF54637		PHAJ4				I	Dehydratase
MPAO1_04915	1021061	1021423	363		CidA/LrgA family protein		TRUE		PA4014	PA4014										3	transmembrane	CytoplasmicMembrane	TMH		3						PTHR33931,PTHR33931:SF5	PF03788														S	lrga family
MPAO1_04920	1021423	1022133	711		LrgB family protein		TRUE		PA4013	PA4013										6	transmembrane	CytoplasmicMembrane	TMH		6						PTHR30249,PTHR30249:SF10	PF04172										LRGB				M	LrgB family
MPAO1_04925	1022153	1022746	594		ATP-dependent protease		TRUE		PA4012	PA4012							yes	1	18		secreted	Cytoplasmic	CYT					G3DSA:2.30.130.40			PTHR23327	PF02190					PS51787		SM00464	SSF88697				K07157		O	Peptidase S16, lon domain protein
MPAO1_04930	1022757	1024070	1314		phosphatase PAP2 family protein		TRUE		PA4011	PA4011										12	transmembrane	CytoplasmicMembrane	TMH		12	cd03392		G3DSA:1.20.144.10			PTHR30353,PTHR30353:SF15	PF09335,PF01569							SM00014	SSF48317		YABI	GO:0000003,GO:0000910,GO:0005575,GO:0005623,GO:0005886,GO:0007049,GO:0008150,GO:0009987,GO:0016020,GO:0019954,GO:0022402,GO:0032505,GO:0043093,GO:0044464,GO:0044699,GO:0044763,GO:0051301,GO:0071944	K03975,K19302		I	inner membrane protein yabI
MPAO1_04935	1024067	1024786	720		3-methyladenine DNA glycosylase		TRUE		PA4010	PA4010		expressed										Cytoplasmic	CYT			cd00540		G3DSA:3.10.300.10	MF_00527		PTHR10429	PF02245								SSF50486				K03652		L	3-methyladenine DNA glycosylase
MPAO1_04940	1024850	1025707	858		class I SAM-dependent methyltransferase		TRUE		PA4009	PA4009												Cytoplasmic	CYT					G3DSA:3.40.50.150			PTHR13600,PTHR13600:SF24	PF04072								SSF53335						Q	O-Methyltransferase
MPAO1_04945	1025715	1026938	1224		alpha/beta fold hydrolase		TRUE		PA4008	PA4008												Cytoplasmic	CYT					G3DSA:3.40.50.1820			PTHR43139,PTHR43139:SF5	PF00561								SSF53474						S	alpha beta
MPAO1_04950	1027236	1028501	1266		gamma-glutamyl-phosphate reductase		TRUE		PA4007	PA4007		expressed	TRUE	4	1							Cytoplasmic	CYT			cd07079	1	G3DSA:3.40.605.10,G3DSA:3.40.605.10,G3DSA:3.40.309.10	MF_00412		PTHR11063,PTHR11063:SF8	PF00171,PF00171	PIRSF000151			PS01223				SSF53720	TIGR00407	PROA	GO:0005575,GO:0005622,GO:0005623,GO:0005737,GO:0005829,GO:0005886,GO:0016020,GO:0044424,GO:0044444,GO:0044464,GO:0071944	K00147	G5SD,G5SD2	E	Catalyzes the NADPH dependent reduction of L-gamma- glutamyl 5-phosphate into L-glutamate 5-semialdehyde and phosphate. The product spontaneously undergoes cyclization to form 1-pyrroline-5-carboxylate ()
MPAO1_04955	1028501	1029145	645		nicotinate-nicotinamide nucleotide adenylyltransferase		TRUE		PA4006	PA4006												Cytoplasmic	CYT			cd02165		G3DSA:3.40.50.620	MF_00244		PTHR39321	PF01467								SSF52374	TIGR00125,TIGR00482	NADD	GO:0003674,GO:0003824,GO:0004515,GO:0006082,GO:0006139,GO:0006520,GO:0006531,GO:0006725,GO:0006732,GO:0006733,GO:0006753,GO:0006793,GO:0006796,GO:0006807,GO:0008150,GO:0008152,GO:0009058,GO:0009066,GO:0009108,GO:0009117,GO:0009165,GO:0009435,GO:0009987,GO:0016740,GO:0016772,GO:0016779,GO:0018130,GO:0019355,GO:0019359,GO:0019362,GO:0019363,GO:0019438,GO:0019637,GO:0019674,GO:0019752,GO:0034355,GO:…	K00969,K01488	NMNAT,NNATr	H	Catalyzes the reversible adenylation of nicotinate mononucleotide (NaMN) to nicotinic acid adenine dinucleotide (NaAD) ()
MPAO1_04960	1029168	1029524	357		ribosome silencing factor RsfS		TRUE		PA4005	PA4005		expressed										Cytoplasmic	CYT					G3DSA:3.30.460.10	MF_01477		PTHR21043,PTHR21043:SF0	PF02410								SSF81301	TIGR00090	RSFS	GO:0003674,GO:0005488,GO:0005575,GO:0005622,GO:0005623,GO:0005737,GO:0006417,GO:0008150,GO:0009889,GO:0009890,GO:0009892,GO:0010468,GO:0010556,GO:0010558,GO:0010605,GO:0010608,GO:0017148,GO:0019222,GO:0031323,GO:0031324,GO:0031326,GO:0031327,GO:0032268,GO:0032269,GO:0043021,GO:0043023,GO:0044087,GO:0044424,GO:0044464,GO:0048519,GO:0048523,GO:0050789,GO:0050794,GO:0051246,GO:0051248,GO:0060255,GO:…	K09710		S	Functions as a ribosomal silencing factor. Interacts with ribosomal protein L14 (rplN), blocking formation of intersubunit bridge B8. Prevents association of the 30S and 50S ribosomal subunits and the formation of functional ribosomes, thus repressing translation ()
MPAO1_04965	1029532	1029999	468	rlmH	23S rRNA (pseudouridine(1915)-N(3))-methyltransferase RlmH		TRUE		PA4004	PA4004												Cytoplasmic	CYT					G3DSA:3.40.1280.10	MF_00658		PTHR33603	PF02590	PIRSF004505							SSF75217	TIGR00246	RLMH	GO:0000154,GO:0001510,GO:0003674,GO:0003824,GO:0005488,GO:0005515,GO:0005575,GO:0005622,GO:0005623,GO:0005737,GO:0006139,GO:0006364,GO:0006396,GO:0006725,GO:0006807,GO:0008150,GO:0008152,GO:0008168,GO:0008173,GO:0008649,GO:0008757,GO:0009451,GO:0009987,GO:0010467,GO:0016070,GO:0016072,GO:0016740,GO:0016741,GO:0022613,GO:0031167,GO:0032259,GO:0034470,GO:0034641,GO:0034660,GO:0042254,GO:0042802,GO:…	K00783		S	Specifically methylates the pseudouridine at position 1915 (m3Psi1915) in 23S rRNA ()
MPAO1_04970	1030012	1031952	1941	mrdA	penicillin-binding protein 2		TRUE		PA4003	PA4003			TRUE	12	1	1				1	transmembrane	CytoplasmicMembrane	CYT		1			G3DSA:3.30.1390.30,G3DSA:3.40.710.10,G3DSA:3.90.1310.10,G3DSA:3.90.1310.10	MF_02081		PTHR30627:SF2,PTHR30627	PF00905,PF03717								SSF56601,SSF56519	TIGR03423	MRDA	GO:0000270,GO:0003674,GO:0003824,GO:0004180,GO:0004185,GO:0005488,GO:0005575,GO:0005618,GO:0005623,GO:0005886,GO:0005887,GO:0006022,GO:0006023,GO:0006024,GO:0006807,GO:0008144,GO:0008150,GO:0008152,GO:0008233,GO:0008236,GO:0008238,GO:0008360,GO:0008658,GO:0009002,GO:0009058,GO:0009059,GO:0009252,GO:0009273,GO:0009274,GO:0009276,GO:0009636,GO:0009987,GO:0016020,GO:0016021,GO:0016787,GO:0017171,GO:…	K05515,K18149	MCTP1App,MCTP1Bpp,MCTP2App	M	penicillin-binding protein 2
MPAO1_04975	1031984	1033087	1104	rodA	rod shape-determining protein RodA		TRUE		PA4002	PA4002			TRUE	16	1	1				10	transmembrane	CytoplasmicMembrane	TMH		8				MF_02079		PTHR30474,PTHR30474:SF1	PF01098				PS00428					TIGR02210	MRDB	GO:0005575,GO:0005618,GO:0005623,GO:0005886,GO:0008150,GO:0008360,GO:0009274,GO:0009276,GO:0016020,GO:0022603,GO:0022604,GO:0030312,GO:0030313,GO:0031975,GO:0044464,GO:0050789,GO:0050793,GO:0050794,GO:0051128,GO:0065007,GO:0065008,GO:0071944	K05837		M	rod shape-determining protein RodA
MPAO1_04980	1033096	1034118	1023	mltB	lytic murein transglycosylase B		TRUE		PA4001	PA4001		expressed					yes	1	33		secreted	CytoplasmicMembrane	SpI			cd00254		G3DSA:1.10.8.350,G3DSA:1.10.8.350,G3DSA:1.10.530.10,G3DSA:1.10.530.10			PTHR30163:SF8,PTHR30163	PF13406								SSF53955	TIGR02282	MLTB	GO:0005575,GO:0005618,GO:0005623,GO:0009274,GO:0009276,GO:0030312,GO:0030313,GO:0031975,GO:0044464,GO:0071944	K08305		M	Lytic Murein transglycosylase
MPAO1_04985	1034115	1035143	1029		RlpA-like lipoprotein		TRUE		PA4000	PA4000		expressed					yes	1	29		secreted	Unknown	SpII	Y				G3DSA:3.30.70.1070,G3DSA:2.40.40.10	MF_02071		PTHR34183:SF1,PTHR34183	PF05036,PF03330					PS51257,PS51724			SSF110997,SSF50685	TIGR00413	RLPA	GO:0005575,GO:0005623,GO:0005886,GO:0016020,GO:0044464,GO:0071944	K03642		M	rare lipoprotein a
MPAO1_04990	1035209	1036369	1161		D-alanyl-D-alanine carboxypeptidase		TRUE		PA3999	PA3999		expressed					yes	1	24		secreted	CytoplasmicMembrane	SpI	Y				G3DSA:3.40.710.10,G3DSA:2.60.410.10			PTHR21581:SF19,PTHR21581	PF07943,PF00768		PR00725,PR00725,PR00725					SM00936	SSF69189,SSF56601		DACA	GO:0000270,GO:0003674,GO:0003824,GO:0004180,GO:0004185,GO:0005488,GO:0005575,GO:0005618,GO:0005623,GO:0005886,GO:0005887,GO:0006022,GO:0006023,GO:0006024,GO:0006807,GO:0008144,GO:0008150,GO:0008152,GO:0008233,GO:0008236,GO:0008238,GO:0008360,GO:0008658,GO:0009002,GO:0009058,GO:0009059,GO:0009252,GO:0009273,GO:0009274,GO:0009276,GO:0009987,GO:0016020,GO:0016021,GO:0016787,GO:0017171,GO:0022603,GO:…	K07258,K07262	MDDCP1pp,MDDCP2pp,MDDCP3pp,MDDCP4pp,MDDCP5pp	M	D-alanyl-D-alanine carboxypeptidase
MPAO1_04995	1036440	1036721	282		DUF493 domain-containing protein		TRUE		PA3998	PA3998			TRUE	8	1							Cytoplasmic	CYT					G3DSA:3.30.70.260	MF_00659		PTHR38036	PF04359								SSF117991						S	UPF0250 protein
MPAO1_05000	1036721	1037374	654	lipB	lipoyl(octanoyl) transferase LipB		TRUE		PA3997	PA3997			TRUE	16	1	1						Cytoplasmic	CYT			cd16444		G3DSA:3.30.930.10	MF_00013		PTHR10993,PTHR10993:SF2	PF03099	PIRSF016262		PD006086	PS01313	PS51733			SSF55681	TIGR00214	LIPB	GO:0003674,GO:0003824,GO:0005575,GO:0005622,GO:0005623,GO:0005737,GO:0005886,GO:0006082,GO:0006464,GO:0006629,GO:0006631,GO:0006633,GO:0006732,GO:0006790,GO:0008150,GO:0008152,GO:0008610,GO:0009058,GO:0009106,GO:0009107,GO:0009108,GO:0009892,GO:0009987,GO:0010468,GO:0010605,GO:0010629,GO:0016020,GO:0016053,GO:0016740,GO:0016746,GO:0016747,GO:0017118,GO:0018130,GO:0019222,GO:0019538,GO:0019752,GO:…	K03801		H	Catalyzes the transfer of endogenously produced octanoic acid from octanoyl-acyl-carrier-protein onto the lipoyl domains of lipoate-dependent enzymes. Lipoyl-ACP can also act as a substrate although octanoyl-ACP is likely to be the physiological substrate ()
MPAO1_05005	1037371	1038354	984	lipA	lipoyl synthase		TRUE		PA3996	PA3996		expressed	TRUE	15	1	1						Cytoplasmic	CYT			cd01335		G3DSA:3.20.20.70	MF_00206		PTHR10949,PTHR10949:SF24	PF16881,PF04055	PIRSF005963					SFLDF00271,SFLDS00029,SFLDG01058	SM00729	SSF102114	TIGR00510	LIPA	GO:0003674,GO:0003824,GO:0005488,GO:0005575,GO:0005622,GO:0005623,GO:0005737,GO:0006082,GO:0006464,GO:0006629,GO:0006631,GO:0006633,GO:0006732,GO:0006790,GO:0008150,GO:0008152,GO:0008610,GO:0009058,GO:0009106,GO:0009107,GO:0009108,GO:0009249,GO:0009987,GO:0016053,GO:0016740,GO:0016782,GO:0016783,GO:0016874,GO:0016879,GO:0016979,GO:0016992,GO:0018065,GO:0018130,GO:0019538,GO:0019752,GO:0032787,GO:…	K03644		H	Catalyzes the radical-mediated insertion of two sulfur atoms into the C-6 and C-8 positions of the octanoyl moiety bound to the lipoyl domains of lipoate-dependent enzymes, thereby converting the octanoylated domains into lipoylated derivatives ()
MPAO1_05010	1038500	1039393	894		LysR family transcriptional regulator		TRUE		PA3995	PA3995										1	transmembrane	Cytoplasmic	CYT					G3DSA:1.10.10.10,G3DSA:3.40.190.10,G3DSA:3.40.190.10,G3DSA:3.40.190.10			PTHR30579,PTHR30579:SF0	PF03466,PF00126					PS50931			SSF46785,SSF53850						K	LysR family transcriptional regulator
MPAO1_05015	1039499	1040389	891		alpha/beta hydrolase		TRUE		PA3994	PA3994												Unknown	CYT					G3DSA:3.40.50.1820			PTHR43329,PTHR43329:SF39	PF00561		PR00412,PR00412,PR00412,PR00412,PR00412						SSF53474						S	Alpha beta hydrolase
MPAO1_05020	1040709	1041725	1017		IS110-like element ISPa11 family transposase		TRUE		PA0445;PA2319;PA2690;PA3434;PA3993;PA4797	PA2690, PA3434	TRUE											Cytoplasmic	CYT				1				PTHR33055	PF01548,PF02371										PPS_0085		K07486		L	Transposase
MPAO1_05025	1041871	1043217	1347		lytic murein transglycosylase		TRUE		PA3992	PA3992		expressed					yes	1	32		secreted	CytoplasmicMembrane	SpI	Y		cd00254		G3DSA:1.10.101.10,G3DSA:1.10.8.350,G3DSA:1.10.8.350,G3DSA:1.10.530.10,G3DSA:1.10.530.10		mobidb-lite	PTHR30163,PTHR30163:SF7	PF13406,PF01471								SSF53955,SSF47090	TIGR02283	MLTB	GO:0000270,GO:0003674,GO:0003824,GO:0006022,GO:0006026,GO:0006027,GO:0006807,GO:0008150,GO:0008152,GO:0009056,GO:0009057,GO:0009253,GO:0016787,GO:0016798,GO:0030203,GO:0043170,GO:0071704,GO:1901135,GO:1901136,GO:1901564,GO:1901565,GO:1901575	K00786,K08305		M	Lytic Murein transglycosylase
MPAO1_05035	1043793	1043945	153		alternative ribosome-rescue factor A		TRUE		PA3990	PA3990			TRUE	8	1							Unknown	CYT							mobidb-lite,mobidb-lite		PF03889														S	rescue of stalled ribosome
MPAO1_05040	1044037	1045074	1038		DNA polymerase III subunit delta		TRUE		PA3989	PA3989			TRUE	16	1	1						Unknown	CYT					G3DSA:1.20.272.10,G3DSA:3.40.50.300,G3DSA:1.10.8.60			PTHR34388	PF06144,PF14840								SSF48019,SSF52540	TIGR01128	HOLA	GO:0003674,GO:0003824,GO:0003887,GO:0005575,GO:0005622,GO:0005623,GO:0006139,GO:0006259,GO:0006260,GO:0006261,GO:0006725,GO:0006807,GO:0008150,GO:0008152,GO:0009058,GO:0009059,GO:0009360,GO:0009987,GO:0016740,GO:0016772,GO:0016779,GO:0032991,GO:0034061,GO:0034641,GO:0034645,GO:0042575,GO:0043170,GO:0043234,GO:0044237,GO:0044238,GO:0044249,GO:0044260,GO:0044424,GO:0044464,GO:0046483,GO:0071704,GO:…	K02340		L	DNA polymerase III, delta' subunit
MPAO1_05045	1045112	1045735	624		hypothetical protein		TRUE		PA3988	PA3988		expressed	TRUE	5	1		yes	1	18		secreted	Unknown	SpII	Y	1		1	G3DSA:3.30.160.150	MF_01186	mobidb-lite,mobidb-lite	PTHR38098	PF04390					PS51257					RLPB		K03643		M	Rare lipoprotein B
MPAO1_05050	1045802	1048423	2622		leucine--tRNA ligase		TRUE		PA3987	PA3987		expressed	TRUE	12	1	1						Cytoplasmic	CYT			cd07958,cd00812		G3DSA:3.10.20.590,G3DSA:3.40.50.620,G3DSA:3.40.50.620,G3DSA:3.90.740.10,G3DSA:3.10.330.110,G3DSA:1.10.730.10,G3DSA:1.10.730.10	MF_00049_B	mobidb-lite	PTHR43740,PTHR43740:SF2	PF08264,PF13603,PF09334,PF00133,PF00133		PR00985,PR00985,PR00985,PR00985,PR00985,PR00985,PR00985		PS00178				SSF47323,SSF52374,SSF52374,SSF50677	TIGR00396	LEUS	GO:0003674,GO:0003824,GO:0004812,GO:0004823,GO:0005575,GO:0005618,GO:0005622,GO:0005623,GO:0005737,GO:0005886,GO:0006082,GO:0006139,GO:0006399,GO:0006412,GO:0006418,GO:0006429,GO:0006520,GO:0006725,GO:0006807,GO:0008150,GO:0008152,GO:0009058,GO:0009059,GO:0009987,GO:0010467,GO:0016020,GO:0016070,GO:0016874,GO:0016875,GO:0016876,GO:0019538,GO:0019752,GO:0030312,GO:0034641,GO:0034645,GO:0034660,GO:…	K01869		J	Leucyl-tRNA synthetase
MPAO1_05055	1048594	1049025	432		hypothetical protein		TRUE		PA3986	PA3986												Unknown	CYT				1			mobidb-lite
MPAO1_05060	1049098	1049859	762		YdcF family protein		TRUE		PA3985	PA3985		expressed								2	transmembrane	CytoplasmicMembrane	TMH		2	cd06259					PTHR30336,PTHR30336:SF1	PF02698											GO:0005575,GO:0005623,GO:0005886,GO:0016020,GO:0044464,GO:0071944			S	DUF218 domain
MPAO1_05065	1049909	1051444	1536		apolipoprotein N-acyltransferase		TRUE		PA3984	PA3984		expressed	TRUE	14	1					8	transmembrane	CytoplasmicMembrane	TMH		8	cd07571		G3DSA:3.60.110.10	MF_01148		PTHR38686	PF00795					PS50263			SSF56317	TIGR00546	LNT	GO:0003674,GO:0003824,GO:0005575,GO:0005623,GO:0005886,GO:0005887,GO:0006464,GO:0006497,GO:0008150,GO:0008152,GO:0009058,GO:0009059,GO:0009987,GO:0016020,GO:0016021,GO:0016410,GO:0016740,GO:0016746,GO:0016747,GO:0019538,GO:0031224,GO:0031226,GO:0034645,GO:0036211,GO:0042157,GO:0042158,GO:0043170,GO:0043412,GO:0044237,GO:0044238,GO:0044249,GO:0044260,GO:0044267,GO:0044425,GO:0044459,GO:0044464,GO:…	K03820		M	Transfers the fatty acyl group on membrane lipoproteins ()
MPAO1_05070	1051630	1052469	840		HlyC/CorC family transporter		TRUE		PA3983	PA3983		expressed										CytoplasmicMembrane	CYT			cd04590		G3DSA:3.10.580.10,G3DSA:3.30.465.10			PTHR22777:SF17,PTHR22777	PF03471,PF00571,PF00571					PS51371,PS51371		SM00116,SM00116,SM01091	SSF54631,SSF56176		CORC		K03699,K06189		P	Magnesium and cobalt efflux protein
MPAO1_05075	1052466	1052948	483		endoribonuclease YbeY		TRUE		PA3982	PA3982			TRUE	12	1							Cytoplasmic	CYT					G3DSA:3.40.390.30	MF_00009	mobidb-lite	PTHR22881,PTHR22881:SF18	PF02130				PS01306				SSF55486	TIGR00043	YBEY	GO:0003674,GO:0005488,GO:0005575,GO:0005622,GO:0005623,GO:0005737,GO:0006139,GO:0006364,GO:0006396,GO:0006412,GO:0006725,GO:0006807,GO:0006950,GO:0008150,GO:0008152,GO:0009058,GO:0009059,GO:0009266,GO:0009408,GO:0009628,GO:0009987,GO:0010467,GO:0016070,GO:0016072,GO:0016151,GO:0019538,GO:0022613,GO:0034470,GO:0034641,GO:0034645,GO:0034660,GO:0042254,GO:0042274,GO:0043167,GO:0043169,GO:0043170,GO:…	K01489,K07042		S	Single strand-specific metallo-endoribonuclease involved in late-stage 70S ribosome quality control and in maturation of the 3' terminus of the 16S rRNA ()
[truncated: 4,587 more rows]

## Sheet: Unique_MPAO1_CDS
							Comparative genomics with PAO1, Best blast hit						TnSeq data remapping on MPAO1				Protein information & properties																									EggNOG functional annotation
[truncated: 235 more rows]

[truncated: 1 more sheets: Unique_PAO1_CDS]
