# Supplementary material for: An integrated model system to gain mechanistic insights into biofilm-associated antimicrobial resistance in Pseudomonas aeruginosa MPAO1
Source: NPJ Biofilms Microbiomes. 2020 Oct 30;6:46. doi: 10.1038/s41522-020-00154-8 (PMC7603352; doi:10.1038/s41522-020-00154-8)
Supplement: Supplementary file 6 — Dataset 5 [file 41522_2020_154_MOESM6_ESM.zip]

Archive with 1 entries (1 files):
- SupplemetaryFile11_Biofilms_CAD.dwg
